# Supplementary material for: LightCpG: a multi-view CpG sites detection on single-cell whole genome sequence data
Source: BMC Genomics. 2019 Apr 23;20:306. doi: 10.1186/s12864-019-5654-9 (PMC6480911; doi:10.1186/s12864-019-5654-9)
Supplement: Supplementary file 1 — The size of the HCCs dataset. (XLSX 14.3 kb) [file 12864_2019_5654_MOESM1_ESM.xlsx]

## Sheet: HCCs_data
cell_number		1	2	3	4	5	6	7	8	9	10	11	12	13	14	15	16	17	18	19	20	21	22	23	24	25
chr1	P	3659	11084	7381	4906	6341	5257	2824	2728	2916	4183	3931	5957	21506	3673	6758	16883	2403	7972	5597	9456	7608	10051	5575	4672	6447
	N	14812	33525	21746	17918	20737	12940	8508	7781	11655	16264	9534	16321	40104	9219	14143	44443	5231	20211	13967	24426	15994	24265	14885	12460	19477
chr2	P	1594	6588	4350	2764	2903	2017	1900	1196	2153	1820	1712	4351	8560	1734	3626	10043	1144	5837	3888	4282	2979	4202	3926	2237	2755
	N	7432	21277	13379	10978	9744	5501	5349	3915	9624	7342	4597	13312	17688	4231	8475	30481	2458	15141	10730	11165	6363	10625	11851	5595	7906
chr3	P	1223	3967	3341	2180	2827	1136	1665	1141	1498	1944	1723	3332	4446	1742	1675	7440	1220	3290	3104	2407	1550	2454	3089	2118	1548
	N	5598	12314	9874	7979	9041	3050	4817	3704	6572	6977	4804	9350	8228	4960	3004	21616	2628	8781	7556	5378	3565	5905	8164	5240	4212
chr4	P	635	2139	1337	893	1135	875	594	473	682	620	679	1499	3482	676	1345	3234	439	1351	1271	1958	1248	1900	1157	718	1263
	N	3276	7833	4482	3597	4705	2477	2030	1848	3156	3203	1944	4590	8117	2230	3102	11263	1098	4463	3678	5252	3252	5140	3986	2429	3992
chr5	P	1167	3549	2224	1471	2133	922	1089	852	1076	1367	1434	2084	4338	1335	1624	5267	879	2455	2062	1977	1385	2079	2065	1627	1254
	N	6710	12101	7599	5950	9101	3258	3524	3436	5398	6474	3932	6565	9521	4306	3810	17928	2201	7173	6153	6169	3859	6059	6540	5235	4607
chr6	P	1295	4441	2863	1948	2297	1960	1343	988	1395	1585	1471	2861	7995	1754	2913	6657	1045	3144	2478	4047	2816	4117	2529	2006	2523
	N	6730	14747	9304	7422	9011	5388	4356	3610	6539	6868	4485	8530	15668	4502	6632	21149	2260	8399	7178	10525	6214	10197	8125	5157	8170
chr7	P	3261	10874	5582	4476	5602	3289	3150	2372	3294	3775	3379	6259	12581	3531	5314	14757	2127	6847	5801	6811	4234	6689	5824	3938	4531
	N	12746	28821	14038	13434	16249	7789	7808	6442	11343	11988	7235	15340	21891	7939	10558	35749	4277	14703	13140	14935	9457	14233	14480	9174	11873
chr8	P	1348	4023	2482	1706	2591	1126	1285	887	1345	1240	1386	2706	4599	1331	1584	6548	899	3057	2396	2599	1676	2609	2494	1615	1775
	N	6439	13024	8177	6533	8289	3284	3897	3391	6083	4431	3952	8121	9614	4072	3762	18683	2167	7362	6703	6683	4145	6503	6923	4548	5041
chr9	P	1911	6899	5545	3580	3120	2372	2630	1195	1784	2028	1646	4506	9536	1986	3090	10277	1296	5520	3892	3951	3059	4929	3858	2534	3136
	N	6601	17421	13547	11233	9237	5470	6455	3460	6450	6561	3845	11201	15958	4550	6147	25273	2177	12120	8975	9476	6128	10697	9842	5071	8376
chr10	P	1167	3263	2088	1267	2887	1653	1024	788	1326	1671	1871	2200	5232	1258	2318	5259	746	2865	2029	3433	1883	3237	1950	1418	2112
	N	5252	11946	7325	5597	11261	4859	3647	2824	6607	7013	5530	6841	11499	3548	5544	16687	1566	7843	6103	9104	4464	9538	6386	4333	7196
chr11	P	1859	5902	3817	2748	3240	1561	1801	1345	2164	2127	1767	3023	6341	1878	2334	6921	1398	4133	3483	3270	2053	3421	3538	2254	2010
	N	8082	16739	10464	8730	10174	4185	4721	3849	7472	7728	4941	7802	12070	4916	4927	18395	2563	9258	8353	7889	4995	8519	9551	5827	6543
chr12	P	1569	3828	2484	1500	2679	975	1210	1066	1080	1863	1535	2145	4328	1520	1237	5782	1074	2640	2218	2166	1512	2272	2246	1934	1254
	N	6004	10232	6260	5031	8066	2373	2947	2678	4147	5840	3332	5840	7391	3983	2868	14480	2258	6111	4933	5136	2985	5042	5536	4689	3548
train	P	13080	42275	27890	19361	23263	14537	13159	9633	12732	15424	13880	25161	58748	14145	20795	61545	9323	30217	23939	27872	19889	29623	23949	17143	18926
	N	54549	120921	77268	65244	74539	36692	35833	28672	48890	55992	34291	66579	107772	35890	42589	163404	19077	72246	58144	68273	43998	69678	63462	43007	55088
test	P	7608	24282	15604	10078	14492	8606	7356	5398	7981	8799	8654	15762	34196	8273	13023	37523	5347	18894	14280	18485	12114	18337	14302	9928	11682
	N	35133	79059	48927	39158	51076	23882	22226	18266	36156	34697	23840	47234	69977	22566	30383	112743	11807	49319	39325	47865	27423	47045	42807	26751	35853
P---methylation
N---unmethylation
