# Supplementary material for: LightCpG: a multi-view CpG sites detection on single-cell whole genome sequence data
Source: BMC Genomics. 2019 Apr 23;20:306. doi: 10.1186/s12864-019-5654-9 (PMC6480911; doi:10.1186/s12864-019-5654-9)
Supplement: Supplementary file 2 — The size of the HepG2 dataset. (XLSX 10.8 kb) [file 12864_2019_5654_MOESM2_ESM.xlsx]

## Sheet: HepG2_data
cell_number		1	2	3	4	5	6
chr1	P	42193	24436	23189	23395	43387	42920
	N	58325	36876	31528	32455	64363	58234
chr2	P	46430	26382	26332	26514	39617	58876
	N	63034	38969	35471	36663	60535	80178
chr3	P	22728	13028	12753	12928	19595	23237
	N	30448	19218	16718	16721	29724	30948
chr4	P	21067	11802	11410	11731	17024	20627
	N	27948	16113	14520	15742	26012	26104
chr5	P	21040	12027	11690	11912	17933	21449
	N	29264	17184	16284	16258	28145	29334
chr6	P	29078	16765	16191	16688	25575	29234
	N	38580	23742	22221	22641	36766	39172
chr7	P	30284	18343	17130	16672	26233	29687
	N	34224	22048	18499	18862	33163	33249
chr8	P	19126	11412	11128	10845	16259	19747
	N	26285	17109	14730	14818	25628	26301
chr9	P	22455	13519	12370	12595	18978	22207
	N	29700	19628	16644	17312	30283	29661
chr10	P	22037	17249	12058	12027	20719	21944
	N	29784	26325	16776	17284	33048	31240
chr11	P	24170	20420	13076	13143	19866	24423
	N	32731	30598	17781	18133	32060	32410
chr12	P	22702	13732	12015	12988	19857	21968
	N	28809	19616	15762	17057	27643	28894
train	P	162870	101773	90208	90645	145992	163923
	N	214692	145552	117454	119741	217738	213836
test	P	160440	97342	89134	90793	139051	172396
	N	214440	141874	119480	124205	209632	231889
P---methylation
N---unmethylation
