# Supplementary material for: LightCpG: a multi-view CpG sites detection on single-cell whole genome sequence data
Source: BMC Genomics. 2019 Apr 23;20:306. doi: 10.1186/s12864-019-5654-9 (PMC6480911; doi:10.1186/s12864-019-5654-9)
Supplement: Supplementary file 3 — The composition of features. (XLSX 14.2 kb) [file 12864_2019_5654_MOESM3_ESM.xlsx]

## Sheet: Feature
ATF3 (2)		TFBS-GM12878(54)
ATF3		TFBS-K562(72)
BATF		TFBS-other(18)
BCL11A		histone modification(10)
BCL3		DNAse(1)
BCLAF1 (2)		constraint score(1D)
BCLAF1		chromatin states(15D)
BDP1		Integrated Haplotype Score (iHS)(1D)
BHLHE40		Frez(84D)
BRCA1		island(3D)
BRF1		state_distance(100D)
BRF2		state_distance(192D)
CCNT2
CEBPB
CHD2
CTBP2
CTCF (2)
CTCF
CTCFL
DHSs.dir
E2F1
E2F4
E2F6
EBF1
EGR1 (2)
EGR1
ELF1 (2)
ELF1
ELK4
EP300 (2)
EP300
ESR1
ESRRA
ETS1 (2)
ETS1
FAM48A
FOS (2)
FOS
FOSL1
FOSL2
FOXA1
FOXA2
GABPA (2)
GABPA
GATA1
GATA2
GATA3
GTF2B
GTF2F1
H3K27ac
H3K27me3
H3K36me3
H3K4me1
H3K4me2
H3K4me3
H3K79me2
H3K9ac
H3K9me3
H4k20me1
HDAC2
HMGN3
HNF4A
HNF4G
HSF1
IRF1
IRF3
IRF4
JUN
JUND (2)
JUND
KAT2A
MAFF
MAFK
MAX (2)
MAX
MEF2A
MEF2C
MXI1
MYC (2)
MYC
NANOG
NFE2 (2)
NFE2
NFYA
NFYB
NR2C2 (2)
NR2C2
NR3C1
NRF1 (2)
NRF1
PAX5
PBX3
POLR2A (2)
POLR2A
POLR3A
POU2F2
POU5F1
PPARGC1A
PRDM1
RAD21
RDBP
REST (2)
REST
RFX5
RXRA
SETDB1
SIN3A (2)
SIN3A
SIRT6
SIX5 (2)
SIX5
SMARCA4
SMARCB1
SMARCC1
SMARCC2
SMC3 (2)
SMC3
SP1 (2)
SP1
SPI1 (2)
SPI1
SREBF1
SREBF2
SRF
STAT1 (2)
STAT1
STAT2
STAT3
SUZ12
TAF1 (2)
TAF1
TAF7
TAL1
TBP (2)
TBP
TCF12
TCF7L2
THAP1
TRIM28
USF1 (2)
USF1
USF2 (2)
USF2
WRNIP1
XRCC4
YY1 (2)
YY1
ZBTB33 (2)
ZBTB33
ZBTB7A
ZEB1
ZNF143
ZNF263
ZNF274
ZZZ3
constraint score(1D)
Active promoter
Weak promoter
Inactive promoter
Strong enhancer
Strong enhancer
Weak enhancer
Weak enhancer
Insulator
Transcriptional transition
Transcriptional elongation
Weak transcribed
Repressed
Heterochromatin
repetitive
repetitive
Integrated Haplotype Score (iHS)
CpG Island
CGI Shore
CGI Shelf
AAA
AAC
AAG
AAT
ACA
ACC
ACG
ACT
AGA
AGC
AGG
AGT
ATA
ATC
ATG
ATT
CAA
CAC
CAG
CAT
CCA
CCC
CCG
CCT
CGA
CGC
CGG
CGT
CTA
CTC
CTG
CTT
GAA
GAC
GAG
GAT
GCA
GCC
GCG
GCT
GGA
GGC
GGG
GGT
GTA
GTC
GTG
GTT
TAA
TAC
TAG
TAT
TCA
TCC
TCG
TCT
TGA
TGC
TGG
TGT
TTA
TTC
TTG
TTT
AA
AC
AG
AT
CA
CC
CG
CT
GA
GC
GG
GT
TA
TC
TG
TT
A
C
G
T
state_distance(4*M)
state_distance(8*M-8D)
