# Supplementary material for: LightCpG: a multi-view CpG sites detection on single-cell whole genome sequence data
Source: BMC Genomics. 2019 Apr 23;20:306. doi: 10.1186/s12864-019-5654-9 (PMC6480911; doi:10.1186/s12864-019-5654-9)
Supplement: Supplementary file 4 — The performance of different distances using the heart left ventricle and GM12878 datasets. (XLSX 32.1 kb) [file 12864_2019_5654_MOESM4_ESM.xlsx]

## Sheet: ralationship-distance
GM12878											Heart Left Ventricle
i	ACC	AUC	AUPR	F_SCORE	MCC	PRECISION	SP	SN			i	ACC	AUC	AUPR	F_SCORE	MCC	PRECISION	SP	SN
1	0.89402	0.941723	0.859933	0.817995	0.743247	0.815828	0.924237	0.820175			1	0.95818	0.977856	0.915322	0.893676	0.867958	0.875281	0.968985	0.912861
2	0.859309	0.917394	0.799225	0.760915	0.661381	0.751073	0.895436	0.771018			2	0.946218	0.974103	0.886376	0.865585	0.832949	0.834203	0.957377	0.89942
3	0.841798	0.899757	0.756082	0.73524	0.623064	0.71515	0.876704	0.756492			3	0.934386	0.96709	0.852076	0.83904	0.799928	0.795008	0.94539	0.888236
4	0.830289	0.889895	0.731201	0.717118	0.596701	0.694891	0.866902	0.740813			4	0.924965	0.961554	0.824321	0.819641	0.776025	0.762859	0.934362	0.885555
5	0.822551	0.88041	0.709172	0.70932	0.583482	0.676393	0.854031	0.745616			5	0.917639	0.956597	0.799287	0.806108	0.759748	0.73719	0.924411	0.889242
6	0.817882	0.875127	0.694852	0.706598	0.577867	0.663855	0.843521	0.755223			6	0.910946	0.952129	0.777332	0.793583	0.744621	0.716574	0.916146	0.889136
7	0.81262	0.868533	0.680856	0.702995	0.571234	0.651225	0.832634	0.763708			7	0.904904	0.947845	0.757206	0.783627	0.733096	0.697263	0.907406	0.89441
8	0.808039	0.863542	0.667694	0.699847	0.565642	0.640923	0.823317	0.770703			8	0.898594	0.94363	0.738967	0.772861	0.72042	0.67944	0.899196	0.896068
9	0.80334	0.858645	0.658183	0.696564	0.559998	0.63098	0.81397	0.777363			9	0.892664	0.940005	0.72216	0.76298	0.708822	0.663636	0.891558	0.897303
10	0.79837	0.854738	0.648677	0.691864	0.552507	0.621906	0.806069	0.779555			10	0.886595	0.936675	0.709089	0.752105	0.695539	0.649332	0.884942	0.893528
11	0.793519	0.851191	0.642558	0.687073	0.544947	0.613531	0.798786	0.780646			11	0.879361	0.932934	0.693392	0.732845	0.669167	0.638771	0.884117	0.859413
12	0.788817	0.847615	0.637104	0.68222	0.537339	0.605816	0.792147	0.780677			12	0.870473	0.929043	0.680239	0.697772	0.621606	0.633464	0.892853	0.776614
13	0.783378	0.843158	0.629035	0.673311	0.52397	0.598938	0.789354	0.768773			13	0.863314	0.925277	0.668797	0.663089	0.578812	0.63099	0.902582	0.698629
14	0.777445	0.839171	0.621988	0.662672	0.508212	0.591798	0.787517	0.752832			14	0.857816	0.922073	0.658562	0.627957	0.540101	0.632748	0.913748	0.623238
15	0.770295	0.834529	0.612935	0.641924	0.479705	0.58639	0.795345	0.709076			15	0.852932	0.918396	0.64872	0.593893	0.506051	0.634028	0.923128	0.558537
16	0.76509	0.830902	0.605727	0.628425	0.461601	0.581127	0.798228	0.684105			16	0.848147	0.913935	0.635779	0.561272	0.475254	0.63243	0.930084	0.504507
17	0.758369	0.825993	0.597116	0.598009	0.426062	0.578435	0.815416	0.618954			17	0.844231	0.909951	0.624963	0.532857	0.449818	0.630444	0.935506	0.461431
18	0.75434	0.822639	0.593024	0.57681	0.403749	0.577058	0.827085	0.576562			18	0.840774	0.905443	0.613264	0.5038	0.425516	0.629739	0.941142	0.419837
19	0.749759	0.817321	0.583006	0.558719	0.384442	0.572518	0.833312	0.54557			19	0.837446	0.901247	0.603389	0.479014	0.404456	0.625451	0.944578	0.388139
20	0.746257	0.813026	0.576353	0.532823	0.361427	0.572458	0.84771	0.498322			20	0.834066	0.896899	0.591905	0.450337	0.38132	0.621622	0.948759	0.353054
21	0.742045	0.808317	0.568814	0.508578	0.3399	0.56911	0.857585	0.459685			21	0.83247	0.892684	0.583582	0.435472	0.369763	0.619941	0.950942	0.335609
22	0.739454	0.804079	0.56222	0.492508	0.32634	0.566868	0.863872	0.435395			22	0.829366	0.887754	0.572719	0.404556	0.346371	0.61644	0.955333	0.301071
23	0.736914	0.800122	0.556893	0.467057	0.307946	0.567118	0.876	0.397009			23	0.828126	0.883802	0.56507	0.390074	0.336012	0.615721	0.95752	0.28546
24	0.735154	0.795281	0.550823	0.45369	0.297912	0.565648	0.881	0.378728			24	0.826177	0.879216	0.555721	0.366073	0.319182	0.614547	0.961015	0.260676
25	0.732812	0.790259	0.543528	0.441338	0.287503	0.561697	0.883948	0.363458			25	0.825056	0.875447	0.546916	0.34785	0.307513	0.616137	0.964001	0.242331
26	0.730863	0.785579	0.537009	0.421482	0.274157	0.560727	0.891767	0.337637			26	0.823379	0.869754	0.535217	0.326591	0.292736	0.614062	0.966664	0.222452
27	0.728828	0.781649	0.531236	0.40548	0.262715	0.557924	0.896745	0.318465			27	0.821714	0.864265	0.524825	0.305866	0.27809	0.610762	0.968998	0.204018
28	0.727756	0.777255	0.526234	0.395027	0.255794	0.556783	0.900294	0.3061			28	0.820577	0.860163	0.516853	0.282938	0.264243	0.613623	0.972396	0.183856
29	0.726139	0.773041	0.519395	0.377399	0.244616	0.555227	0.906303	0.285848			29	0.819113	0.855456	0.508354	0.261522	0.249663	0.611093	0.974756	0.166358
30	0.723651	0.767662	0.512052	0.360266	0.231869	0.549519	0.910109	0.267976			30	0.817673	0.850873	0.50014	0.242899	0.236024	0.605668	0.976417	0.151911
31	0.721912	0.762808	0.507365	0.341985	0.220224	0.546449	0.915478	0.248867			31	0.816311	0.845907	0.491835	0.220839	0.220886	0.60231	0.978714	0.135207
32	0.720332	0.758682	0.501513	0.32696	0.210302	0.542765	0.919357	0.233943			32	0.81607	0.841103	0.484748	0.21172	0.215969	0.605427	0.980064	0.128292
33	0.719025	0.753877	0.495521	0.313118	0.201475	0.539593	0.922997	0.22055			33	0.814858	0.836714	0.476774	0.1974	0.204218	0.596866	0.980955	0.118255
34	0.718017	0.750022	0.491508	0.302769	0.19477	0.536779	0.925546	0.210849			34	0.814491	0.831656	0.470634	0.19303	0.200573	0.594017	0.98122	0.115239
35	0.717664	0.745065	0.485756	0.294865	0.190663	0.536522	0.928138	0.203297			35	0.813492	0.827641	0.464193	0.179425	0.189686	0.586672	0.982209	0.105907
36	0.716172	0.740744	0.479756	0.270783	0.177102	0.533103	0.934962	0.181483			36	0.812647	0.82311	0.457216	0.166601	0.179571	0.580238	0.983222	0.0972641
37	0.716808	0.736974	0.477471	0.25747	0.173627	0.53945	0.940931	0.169086			37	0.812304	0.818539	0.450043	0.160267	0.174838	0.578036	0.983807	0.0930306
38	0.715837	0.731588	0.470465	0.248339	0.167342	0.535413	0.942601	0.16166			38	0.81213	0.813075	0.442696	0.154779	0.171335	0.578394	0.984472	0.089344
39	0.714746	0.728119	0.466862	0.238164	0.160218	0.530452	0.944382	0.153553			39	0.812171	0.808689	0.438083	0.151644	0.170077	0.581461	0.985035	0.087192
40	0.7145	0.724259	0.463567	0.225236	0.154436	0.531184	0.948386	0.142919			40	0.811896	0.805185	0.433301	0.144853	0.165351	0.580713	0.985754	0.0827468
41	0.714128	0.720075	0.459831	0.21554	0.149524	0.530394	0.950999	0.135252			41	0.811794	0.801669	0.43028	0.133175	0.159239	0.587983	0.987454	0.0750913
42	0.714235	0.716705	0.456511	0.20827	0.147062	0.532649	0.953527	0.129442			42	0.811543	0.797435	0.424556	0.125589	0.154107	0.588626	0.988286	0.0702933
43	0.713187	0.712197	0.453289	0.199451	0.140225	0.526217	0.954668	0.123044			43	0.811081	0.793522	0.419672	0.119979	0.148486	0.581595	0.988526	0.0668889
44	0.713863	0.709313	0.450576	0.181666	0.135689	0.535727	0.961213	0.109378			44	0.81121	0.789711	0.416098	0.118349	0.148512	0.586635	0.988943	0.0658129
45	0.713419	0.705739	0.447776	0.183736	0.134899	0.531223	0.959891	0.111077			45	0.810752	0.784965	0.409834	0.111317	0.142036	0.580409	0.989388	0.0615618
46	0.71348	0.70107	0.443149	0.178551	0.133127	0.532968	0.961548	0.107239			46	0.810762	0.77944	0.406113	0.109988	0.141433	0.581981	0.989599	0.0607327
47	0.713199	0.697863	0.441956	0.168043	0.128074	0.532859	0.964217	0.0997504			47	0.810738	0.776299	0.402966	0.108894	0.140723	0.58235	0.989729	0.0600624
48	0.713178	0.694117	0.436814	0.15954	0.124735	0.534885	0.966642	0.0937513			48	0.810181	0.772716	0.398391	0.0964175	0.13041	0.577348	0.990818	0.0526009
49	0.713452	0.690533	0.434347	0.158766	0.125513	0.538056	0.967286	0.093122			49	0.810096	0.768161	0.393647	0.0945055	0.12878	0.576452	0.990982	0.051472
50	0.712986	0.687334	0.4312	0.154549	0.122067	0.534202	0.967766	0.0903427			50	0.810317	0.764076	0.391478	0.0965383	0.131447	0.58179	0.990978	0.0526362
51	0.712225	0.683689	0.427376	0.14933	0.116999	0.527105	0.968067	0.0869866			51	0.810215	0.760745	0.388148	0.100419	0.132775	0.574507	0.990284	0.0550176
52	0.711381	0.679031	0.422978	0.145243	0.111988	0.518547	0.967916	0.0844485			52	0.810191	0.755662	0.383621	0.0921068	0.128193	0.582375	0.991449	0.0500079
53	0.710385	0.676515	0.419957	0.138323	0.105094	0.508291	0.968311	0.0800541			53	0.810093	0.751851	0.378991	0.0901133	0.126396	0.581112	0.991605	0.0488437
54	0.709831	0.671958	0.415121	0.136502	0.102095	0.502234	0.967968	0.0789844			54	0.809886	0.74748	0.374337	0.0871749	0.123243	0.576823	0.991752	0.0471503
55	0.710011	0.669795	0.413564	0.135242	0.102247	0.504267	0.968586	0.0780929			55	0.810032	0.744413	0.371578	0.0826254	0.121899	0.588139	0.992581	0.0444339
56	0.71002	0.666221	0.411116	0.127991	0.0990501	0.504658	0.970564	0.0732894			56	0.810059	0.739647	0.368347	0.0832678	0.122461	0.588372	0.992526	0.0448043
57	0.710209	0.664582	0.410203	0.120326	0.0964086	0.507446	0.97289	0.0682552			57	0.809549	0.734873	0.362541	0.0743455	0.113359	0.578772	0.993106	0.0397241
58	0.709508	0.658351	0.404247	0.121011	0.093734	0.498519	0.971654	0.0688635			58	0.809369	0.732384	0.361792	0.0751347	0.112347	0.57	0.992766	0.040218
59	0.7102	0.656028	0.403402	0.113058	0.0930826	0.507871	0.974779	0.0636091			59	0.809356	0.729464	0.358238	0.076894	0.11328	0.567476	0.992505	0.0412411
60	0.709718	0.653198	0.401237	0.110109	0.0895592	0.501275	0.974821	0.0618471			60	0.808958	0.726399	0.356394	0.0664808	0.103636	0.561536	0.993422	0.0353319
61	0.709323	0.649951	0.397316	0.106275	0.0859496	0.495633	0.975216	0.0595188			61	0.808758	0.722822	0.352023	0.0587065	0.0968092	0.560664	0.994213	0.0309749
62	0.710285	0.647422	0.397571	0.0990947	0.0870529	0.510539	0.978474	0.0548727			62	0.808724	0.718666	0.348359	0.0610819	0.0980946	0.556163	0.993851	0.0323155
63	0.710312	0.645812	0.397198	0.0976332	0.0865056	0.511175	0.978881	0.0539707			63	0.808945	0.715971	0.347244	0.0573727	0.0976585	0.572767	0.994629	0.0301988
64	0.710321	0.643603	0.395902	0.0989865	0.0871813	0.511152	0.978555	0.0547993			64	0.808666	0.713122	0.344574	0.0562201	0.0942871	0.558775	0.994427	0.0295991
65	0.710678	0.642187	0.396226	0.101414	0.0900383	0.516623	0.978474	0.0562256			65	0.808313	0.709538	0.341516	0.0438745	0.0818842	0.553182	0.995601	0.0228431
66	0.710124	0.638171	0.392362	0.101833	0.0875528	0.507668	0.977542	0.0565927			66	0.807678	0.706195	0.33774	0.0377891	0.0701945	0.514339	0.995584	0.0196151
67	0.710315	0.63762	0.392217	0.0931261	0.0844046	0.511842	0.98001	0.0512229			67	0.807617	0.703988	0.33579	0.0365665	0.0684349	0.510446	0.995664	0.0189624
68	0.710526	0.63395	0.38911	0.0901494	0.0840874	0.516168	0.981057	0.0493875			68	0.807668	0.701759	0.335523	0.0315674	0.0642062	0.516508	0.996366	0.0162812
69	0.710504	0.632752	0.388979	0.0934925	0.0855382	0.515132	0.980199	0.0514117			69	0.807661	0.699545	0.334259	0.0307045	0.0632765	0.516408	0.996467	0.0158226
70	0.710127	0.629686	0.386929	0.0932094	0.0834893	0.508524	0.97971	0.0513068			70	0.807349	0.696506	0.330555	0.0293292	0.0583177	0.489994	0.996248	0.015117
71	0.710251	0.625376	0.383725	0.0871209	0.0812086	0.511549	0.981396	0.0476151			71	0.807199	0.69359	0.328335	0.0214431	0.0473015	0.470144	0.997052	0.0109718
72	0.710361	0.624601	0.384366	0.0871159	0.0817858	0.513639	0.981559	0.0475941			72	0.807077	0.691248	0.325698	0.0244212	0.0496146	0.462589	0.996526	0.0125417
73	0.709253	0.621803	0.380426	0.0871095	0.0760532	0.493339	0.979924	0.0477724			73	0.807179	0.691738	0.326901	0.0190739	0.043881	0.464256	0.997321	0.009737
74	0.709411	0.621273	0.380716	0.0859811	0.0762762	0.496076	0.980435	0.0470697			74	0.806829	0.689407	0.323712	0.0296501	0.0532311	0.451194	0.995554	0.0153287
75	0.709469	0.619599	0.379283	0.0831331	0.0751076	0.497012	0.981216	0.0453602			75	0.807019	0.68952	0.324534	0.0269534	0.0520391	0.461313	0.996135	0.0138823
76	0.709624	0.617721	0.379972	0.0778181	0.0731733	0.499938	0.982731	0.0421928			76	0.807148	0.687073	0.323609	0.0227175	0.0483129	0.466761	0.996829	0.0116421
77	0.709201	0.614659	0.376603	0.0778383	0.0708956	0.491463	0.982104	0.0422662			77	0.807209	0.68547	0.322265	0.023229	0.0496846	0.473352	0.996841	0.0119067
78	0.709658	0.612666	0.375997	0.0696372	0.0690105	0.500702	0.984731	0.0374208			78	0.807454	0.681527	0.320202	0.0261436	0.0560441	0.498689	0.996782	0.0134236
79	0.709484	0.612701	0.376075	0.071464	0.0690037	0.49682	0.984044	0.0385011			79	0.807349	0.679083	0.318405	0.0238505	0.0521284	0.487685	0.996938	0.0122242
80	0.709393	0.609869	0.373484	0.071172	0.0683251	0.49479	0.98398	0.0383438			80	0.807111	0.67701	0.315483	0.0197446	0.0439381	0.457966	0.997153	0.0100898
81	0.709728	0.60827	0.373008	0.0717729	0.070563	0.502249	0.984327	0.0386479			81	0.806778	0.67348	0.312319	0.0177141	0.0369246	0.417413	0.996989	0.00904906
82	0.710105	0.607206	0.373156	0.069428	0.0715422	0.511303	0.985434	0.0372425			82	0.806625	0.6731	0.3117	0.0156625	0.0318199	0.392548	0.997052	0.00799069
83	0.710047	0.60717	0.372482	0.0641832	0.0684181	0.510795	0.98658	0.034243			83	0.806588	0.670916	0.309034	0.0139894	0.028464	0.378632	0.997211	0.00712635
84	0.710407	0.605609	0.372011	0.0647731	0.0709903	0.520221	0.986967	0.0345366			84	0.806839	0.669634	0.308775	0.017991	0.0380757	0.424613	0.997031	0.00919017
85	0.709929	0.602753	0.370396	0.0622606	0.0666303	0.507952	0.986855	0.0331627			85	0.806975	0.667915	0.308043	0.0120289	0.0299058	0.413381	0.997935	0.00610326
86	0.709923	0.602552	0.369863	0.060057	0.0653751	0.508098	0.987357	0.0319147			86	0.807043	0.66719	0.307713	0.0151499	0.0362409	0.437437	0.997636	0.00770845
87	0.710075	0.601908	0.369624	0.0640049	0.0684939	0.511551	0.986662	0.0341381			87	0.807101	0.663653	0.304647	0.0133753	0.0341152	0.438497	0.997926	0.0067912
88	0.709852	0.601334	0.368576	0.0565249	0.0629274	0.506567	0.988069	0.0299325			88	0.807084	0.662807	0.303871	0.0140249	0.0349655	0.438654	0.997826	0.00712635
89	0.709837	0.598515	0.36746	0.0588148	0.0641291	0.505862	0.98752	0.0312225			89	0.807033	0.66113	0.30251	0.0106218	0.0280639	0.413279	0.998179	0.00538004
90	0.70999	0.596563	0.366444	0.058602	0.0650012	0.510243	0.987791	0.0310861			90	0.806853	0.658982	0.299716	0.0126046	0.0292796	0.400221	0.997712	0.00640313
91	0.709405	0.594367	0.364218	0.0558826	0.0596219	0.49362	0.987567	0.0296178			91	0.80686	0.656263	0.298039	0.0106124	0.025508	0.386565	0.997964	0.00538004
92	0.709648	0.59529	0.365585	0.0505114	0.0579924	0.500691	0.989147	0.0265973			92	0.806934	0.654205	0.296306	0.0119577	0.0291943	0.407101	0.997893	0.00606798
93	0.709091	0.593646	0.363388	0.0480537	0.0525902	0.482393	0.988898	0.0252863			93	0.806928	0.652738	0.295235	0.0113731	0.0279825	0.402214	0.997956	0.00576811
94	0.709189	0.594058	0.364158	0.046053	0.0519284	0.484855	0.98949	0.0241746			94	0.806544	0.651409	0.293915	0.0130295	0.0261678	0.367188	0.997275	0.00663245
95	0.709673	0.592559	0.363702	0.0495878	0.057597	0.501512	0.989391	0.0260834			95	0.806245	0.650237	0.292424	0.0131463	0.0229988	0.339286	0.996888	0.006703
96	0.709603	0.591215	0.363024	0.0451605	0.054315	0.499115	0.990288	0.0236502			96	0.806483	0.648549	0.291256	0.0109011	0.0212063	0.342048	0.99746	0.0055388
97	0.70953	0.590064	0.361323	0.0478757	0.0555208	0.496686	0.989572	0.02515			97	0.806618	0.644864	0.288217	0.0132398	0.0274614	0.376726	0.997342	0.00673828
98	0.70924	0.587344	0.358691	0.0437104	0.050712	0.485861	0.990091	0.0228846			98	0.806517	0.643007	0.28497	0.0156879	0.0306095	0.382155	0.996913	0.00800833
99	0.709323	0.587654	0.358478	0.0421676	0.0502578	0.488377	0.990554	0.0220351			99	0.80634	0.642626	0.284051	0.0104812	0.0186356	0.32265	0.997333	0.00532712
100	0.709222	0.589607	0.360119	0.0399578	0.0479579	0.483808	0.990902	0.0208395			100	0.806425	0.641309	0.283541	0.00897173	0.0162409	0.313487	0.997624	0.00455099
