# Supplementary material for: LightCpG: a multi-view CpG sites detection on single-cell whole genome sequence data
Source: BMC Genomics. 2019 Apr 23;20:306. doi: 10.1186/s12864-019-5654-9 (PMC6480911; doi:10.1186/s12864-019-5654-9)
Supplement: Supplementary file 5 — The performance of different windows using the HCCs dataset. (XLSX 29.5 kb) [file 12864_2019_5654_MOESM5_ESM.xlsx]

## Sheet: HCCs_window_number
1,2,5,10,15,20,25 represent the length of window
database	methods	ACC	AUC	AUPR	F1	MCC	PRECISION	SP	SN
Ca_1	RF——1	0.905758	0.932363	0.789482	0.692754	0.650491	0.825336	0.972647	0.596872
	RF——2	0.90405	0.931212	0.782648	0.68495	0.643018	0.824182	0.972931	0.585962
	RF——5	0.897405	0.926662	0.765606	0.65524	0.614017	0.8153	0.973131	0.547713
	RF——10	0.891767	0.92344	0.756172	0.626634	0.588093	0.811794	0.974383	0.510252
	RF——15	0.889731	0.920856	0.750268	0.616111	0.578619	0.810024	0.974753	0.497108
	RF——20	0.88821	0.920438	0.747824	0.605645	0.570824	0.813886	0.976119	0.482256
	RF——25	0.886245	0.918949	0.744448	0.595238	0.561553	0.811762	0.976404	0.4699
Ca_2	RF——1	0.907375	0.94314	0.847636	0.792283	0.734668	0.837385	0.95516	0.751791
	RF——2	0.904646	0.942551	0.843842	0.784791	0.726035	0.835441	0.955236	0.739931
	RF——5	0.898288	0.938024	0.831389	0.767131	0.705872	0.830161	0.955198	0.712997
	RF——10	0.890953	0.933361	0.819185	0.745385	0.682055	0.8257	0.955957	0.67931
	RF——15	0.887063	0.931101	0.813595	0.733082	0.669152	0.824307	0.956792	0.660036
	RF——20	0.885089	0.929566	0.809461	0.726565	0.662517	0.823993	0.957374	0.649741
	RF——25	0.883483	0.928425	0.806416	0.72146	0.657193	0.823033	0.957589	0.642204
Ca_3	RF——1	0.904263	0.939997	0.858701	0.788757	0.729967	0.845477	0.956915	0.739169
	RF——2	0.900807	0.937414	0.851331	0.779906	0.719521	0.841383	0.956302	0.726801
	RF——5	0.895461	0.932328	0.837664	0.76565	0.703105	0.835988	0.955812	0.706229
	RF——10	0.891959	0.928916	0.828368	0.7553	0.691951	0.834885	0.956507	0.689567
	RF——15	0.88965	0.927393	0.824223	0.747992	0.684442	0.835217	0.957385	0.677262
	RF——20	0.887589	0.926127	0.821425	0.741906	0.677903	0.833947	0.957569	0.668162
	RF——25	0.885931	0.924997	0.818202	0.736853	0.672592	0.833212	0.957835	0.660472
Ca_4	RF——1	0.919754	0.944704	0.851722	0.791493	0.744373	0.845339	0.964962	0.744096
	RF——2	0.91687	0.942993	0.845595	0.783702	0.73491	0.838327	0.963481	0.735761
	RF——5	0.913275	0.938328	0.831027	0.773499	0.72283	0.830978	0.962128	0.723457
	RF——10	0.91031	0.934646	0.821059	0.764002	0.712273	0.82789	0.962051	0.709268
	RF——15	0.909253	0.932762	0.816242	0.760249	0.708325	0.827763	0.962358	0.702917
	RF——20	0.907771	0.931586	0.814074	0.756005	0.703308	0.824446	0.961745	0.698055
	RF——25	0.906451	0.930397	0.811159	0.750865	0.698159	0.825327	0.962485	0.688728
Ca_5	RF——1	0.887704	0.924779	0.796443	0.712753	0.653047	0.819944	0.960725	0.630348
	RF——2	0.88441	0.922572	0.788918	0.702446	0.64179	0.814828	0.960197	0.617306
	RF——5	0.877944	0.917931	0.775648	0.679483	0.61867	0.809678	0.96096	0.585357
	RF——10	0.872133	0.914752	0.765986	0.655999	0.596978	0.809109	0.963075	0.551615
	RF——15	0.868732	0.913312	0.762297	0.64145	0.584068	0.809314	0.964484	0.531259
	RF——20	0.866444	0.911953	0.757963	0.632321	0.575527	0.807507	0.964856	0.519597
	RF——25	0.863989	0.910951	0.755565	0.622055	0.566219	0.806129	0.965444	0.506417
Ca_6	RF——1	0.877739	0.916158	0.812567	0.757952	0.677876	0.796899	0.933632	0.722635
	RF——2	0.877247	0.917008	0.809222	0.756205	0.676121	0.797859	0.934386	0.718685
	RF——5	0.874138	0.915008	0.802389	0.749464	0.66753	0.792741	0.933046	0.710667
	RF——10	0.872107	0.912203	0.798176	0.744512	0.661606	0.790649	0.932878	0.703463
	RF——15	0.871429	0.910458	0.794646	0.741666	0.658985	0.792807	0.934386	0.696723
	RF——20	0.870321	0.90962	0.794891	0.738599	0.655573	0.792438	0.934721	0.691611
	RF——25	0.867213	0.907985	0.790354	0.731916	0.647	0.786668	0.93313	0.68429
Ca_7	RF——1	0.885065	0.917483	0.813963	0.744246	0.677608	0.833109	0.955413	0.672512
	RF——2	0.882834	0.917339	0.810424	0.738376	0.670861	0.830109	0.954963	0.664899
	RF——5	0.875634	0.913116	0.798279	0.718752	0.648797	0.821135	0.953928	0.63907
	RF——10	0.868535	0.909348	0.789251	0.697048	0.626236	0.816274	0.954693	0.608211
	RF——15	0.864816	0.907319	0.784275	0.685044	0.614219	0.814267	0.955368	0.591218
	RF——20	0.863735	0.90638	0.781316	0.679851	0.610316	0.817574	0.957032	0.581838
	RF——25	0.862078	0.905404	0.779275	0.674797	0.605027	0.815607	0.956942	0.575449
Ca_8	RF——1	0.886832	0.91809	0.795478	0.717451	0.658332	0.833333	0.962772	0.629863
	RF——2	0.884466	0.917094	0.789385	0.709828	0.650364	0.831014	0.962772	0.619489
	RF——5	0.876268	0.911795	0.774981	0.68387	0.622724	0.819617	0.961842	0.586699
	RF——10	0.868999	0.90767	0.765717	0.657383	0.597082	0.814795	0.962991	0.550945
	RF——15	0.867224	0.905124	0.761515	0.650578	0.590711	0.813856	0.963375	0.541867
	RF——20	0.865407	0.90429	0.759394	0.642175	0.583869	0.815872	0.964688	0.529455
	RF——25	0.863928	0.903061	0.756645	0.635747	0.578395	0.816386	0.9654	0.520563
Ca_9	RF——1	0.897909	0.929718	0.770724	0.660591	0.620987	0.82814	0.974831	0.54943
	RF——2	0.895009	0.929425	0.764499	0.646421	0.608095	0.826537	0.975412	0.530761
	RF——5	0.887441	0.925132	0.747342	0.611146	0.574512	0.814181	0.975357	0.489162
	RF——10	0.882072	0.921323	0.736517	0.582766	0.549414	0.808856	0.976242	0.455457
	RF——15	0.878673	0.919504	0.732886	0.563392	0.532992	0.806489	0.977072	0.432903
	RF——20	0.875909	0.918448	0.730676	0.547841	0.519543	0.803001	0.977486	0.415737
	RF——25	0.875252	0.917945	0.728605	0.540707	0.515616	0.808835	0.978814	0.406089
Ca_10	RF——1	0.893875	0.931546	0.803316	0.689033	0.643773	0.845988	0.973168	0.581202
	RF——2	0.890864	0.929223	0.796695	0.675951	0.631992	0.846325	0.97409	0.562678
	RF——5	0.881368	0.924013	0.784019	0.638199	0.595099	0.833059	0.973715	0.517218
	RF——10	0.87569	0.920146	0.775032	0.611259	0.571845	0.831898	0.975243	0.483123
	RF——15	0.872149	0.918228	0.771163	0.594236	0.55715	0.830004	0.975963	0.46278
	RF——20	0.871138	0.917906	0.770024	0.587777	0.552706	0.832847	0.976886	0.454143
	RF——25	0.867942	0.916134	0.766814	0.57281	0.539316	0.828707	0.977059	0.437663
Ca_11	RF——1	0.873638	0.911302	0.807829	0.747541	0.666172	0.798817	0.93578	0.70245
	RF——2	0.871699	0.910757	0.802703	0.743019	0.660658	0.796274	0.935319	0.696441
	RF——5	0.868468	0.906889	0.792468	0.734534	0.650997	0.794118	0.935696	0.683268
	RF——10	0.864406	0.903738	0.784373	0.723206	0.638585	0.792401	0.936745	0.665126
	RF——15	0.861636	0.901659	0.779331	0.714213	0.629628	0.793727	0.938758	0.64918
	RF——20	0.858989	0.900115	0.77678	0.707482	0.621862	0.790442	0.938381	0.640282
	RF——25	0.857481	0.899337	0.774966	0.702435	0.616969	0.791142	0.939471	0.631615
Ca_12	RF——1	0.891977	0.92413	0.830206	0.769907	0.70233	0.824224	0.948596	0.722307
	RF——2	0.891819	0.922776	0.825161	0.769631	0.701918	0.823674	0.948406	0.722243
	RF——5	0.886691	0.91786	0.812532	0.755665	0.686139	0.820547	0.948893	0.700292
	RF——10	0.88158	0.914983	0.804943	0.74108	0.670177	0.818084	0.94974	0.677325
	RF——15	0.879532	0.91323	0.801224	0.734808	0.663632	0.817892	0.950438	0.667047
	RF——20	0.877881	0.912267	0.798301	0.729015	0.658105	0.819514	0.951751	0.656516
	RF——25	0.87577	0.911256	0.795607	0.722993	0.651548	0.817694	0.951793	0.647951
Ca_13	RF——1	0.89265	0.938013	0.883152	0.834949	0.75549	0.842874	0.924647	0.827173
	RF——2	0.891402	0.937727	0.881167	0.832927	0.752579	0.841364	0.924018	0.824658
	RF——5	0.885748	0.932719	0.87163	0.824413	0.739814	0.831874	0.919302	0.817084
	RF——10	0.880449	0.928532	0.864195	0.815916	0.727507	0.824915	0.916287	0.807112
	RF——15	0.876695	0.925692	0.859196	0.810246	0.719021	0.8187	0.913214	0.801965
	RF——20	0.875592	0.924527	0.857339	0.808759	0.716647	0.816275	0.911857	0.80138
	RF——25	0.873355	0.922827	0.85449	0.805151	0.711436	0.813356	0.910613	0.797111
Ca_14	RF——1	0.873342	0.906601	0.809976	0.750383	0.667873	0.796068	0.933351	0.709658
	RF——2	0.868997	0.905139	0.804456	0.74139	0.656138	0.787998	0.930958	0.699988
	RF——5	0.866727	0.900529	0.793869	0.735657	0.649441	0.786117	0.931047	0.691285
	RF——10	0.86329	0.897762	0.786831	0.72484	0.638263	0.787771	0.933706	0.67122
	RF——15	0.861701	0.896131	0.78359	0.72042	0.633417	0.787024	0.934104	0.664209
	RF——20	0.85982	0.895594	0.782161	0.71658	0.628328	0.782951	0.932864	0.660583
	RF——25	0.858912	0.895112	0.779964	0.712748	0.624971	0.785278	0.934592	0.652484
Ca_15	RF——1	0.864397	0.909099	0.814752	0.77431	0.677394	0.773302	0.902577	0.775321
	RF——2	0.864166	0.910131	0.812162	0.774411	0.677249	0.771753	0.901491	0.777087
	RF——5	0.859674	0.906931	0.803357	0.767634	0.667155	0.762775	0.897015	0.772556
	RF——10	0.856702	0.903923	0.798101	0.762849	0.660221	0.757592	0.894645	0.768179
	RF——15	0.854283	0.902082	0.794355	0.7588	0.654445	0.753712	0.892999	0.763956
	RF——20	0.853223	0.901456	0.794057	0.757304	0.652155	0.751436	0.891782	0.763265
	RF——25	0.851795	0.900372	0.792624	0.755241	0.649028	0.748492	0.890235	0.762113
Ca_16	RF——1	0.918238	0.94623	0.885816	0.828671	0.77658	0.869102	0.960308	0.791834
	RF——2	0.917307	0.947649	0.886067	0.826356	0.773837	0.868672	0.960352	0.78797
	RF——5	0.912382	0.945038	0.878758	0.814866	0.759696	0.862531	0.95904	0.772193
	RF——10	0.90809	0.941648	0.870808	0.804285	0.747112	0.858794	0.958614	0.756283
	RF——15	0.904975	0.939296	0.865404	0.796448	0.737919	0.856219	0.958392	0.744477
	RF——20	0.902739	0.937381	0.861447	0.790817	0.731317	0.854131	0.958153	0.736242
	RF——25	0.901142	0.935992	0.858436	0.786612	0.726531	0.853172	0.958206	0.729686
Ca_17	RF——1	0.863414	0.913687	0.830978	0.775897	0.67811	0.794049	0.9109	0.758556
	RF——2	0.862714	0.913063	0.825823	0.773623	0.675763	0.795886	0.912594	0.752572
	RF——5	0.85875	0.908926	0.814471	0.763725	0.66449	0.797881	0.915982	0.732373
	RF——10	0.851347	0.905303	0.804783	0.748024	0.645166	0.793002	0.916321	0.707874
	RF——15	0.849773	0.903943	0.801102	0.742119	0.64	0.798106	0.920556	0.693473
	RF——20	0.849831	0.903329	0.801213	0.741106	0.639722	0.800999	0.922419	0.689546
	RF——25	0.845983	0.90206	0.79883	0.732753	0.629727	0.797973	0.922334	0.677389
Ca_18	RF——1	0.894067	0.928151	0.856097	0.79959	0.729375	0.839937	0.944301	0.762941
	RF——2	0.891311	0.926233	0.851299	0.793975	0.722081	0.83583	0.943105	0.756113
	RF——5	0.88747	0.922314	0.841618	0.785682	0.711683	0.831462	0.942172	0.744681
	RF——10	0.883966	0.919698	0.835361	0.776935	0.701673	0.830912	0.943125	0.729544
	RF——15	0.881841	0.918464	0.83267	0.771399	0.695534	0.831032	0.943936	0.719752
	RF——20	0.879598	0.917203	0.8302	0.766298	0.689363	0.828666	0.943551	0.71266
	RF——25	0.878396	0.916578	0.82839	0.763385	0.685987	0.827878	0.943592	0.708214
Ca_19	RF——1	0.885365	0.920428	0.829691	0.770923	0.697497	0.824233	0.943929	0.72409
	RF——2	0.882082	0.919567	0.825141	0.763232	0.688199	0.820488	0.943318	0.713445
	RF——5	0.877399	0.916019	0.815463	0.751004	0.674399	0.818144	0.94398	0.694048
	RF——10	0.872363	0.912717	0.80823	0.737149	0.659337	0.816511	0.945175	0.671849
	RF——15	0.869602	0.911156	0.804877	0.728881	0.65088	0.816901	0.946446	0.657983
	RF——20	0.867941	0.910521	0.803188	0.723401	0.645658	0.818262	0.947718	0.648249
	RF——25	0.866169	0.909504	0.800576	0.718931	0.640515	0.815991	0.947387	0.642507
Ca_20	RF——1	0.876503	0.918661	0.825852	0.773846	0.689225	0.789936	0.922114	0.758399
	RF——2	0.874861	0.917269	0.81885	0.770743	0.685018	0.787108	0.921132	0.755045
	RF——5	0.870309	0.912445	0.806895	0.763956	0.674701	0.774903	0.915491	0.753313
	RF——10	0.867973	0.90958	0.800234	0.760066	0.669117	0.769764	0.913298	0.750609
	RF——15	0.86639	0.908084	0.79751	0.757356	0.665278	0.766482	0.91194	0.748445
	RF——20	0.864491	0.906729	0.793848	0.754176	0.66073	0.76241	0.910206	0.746118
	RF——25	0.864552	0.906486	0.793332	0.755076	0.661512	0.760819	0.909015	0.749418
Ca_21	RF——1	0.858411	0.904477	0.813886	0.758123	0.659789	0.795376	0.917697	0.724203
	RF——2	0.856666	0.903353	0.808047	0.755385	0.655695	0.79164	0.916019	0.722305
	RF——5	0.854187	0.899612	0.798153	0.750336	0.649279	0.789196	0.915618	0.715123
	RF——10	0.851329	0.897	0.793184	0.744945	0.642103	0.785218	0.914378	0.708602
	RF——15	0.850014	0.895284	0.790352	0.74309	0.63912	0.781911	0.912774	0.707941
	RF——20	0.847383	0.8947	0.78949	0.737698	0.63229	0.779155	0.9123	0.700429
	RF——25	0.84622	0.893838	0.787079	0.735099	0.629163	0.778372	0.912409	0.696384
Ca_22	RF——1	0.888838	0.928387	0.854616	0.799559	0.722756	0.808793	0.927155	0.790533
	RF——2	0.885962	0.926127	0.848825	0.795266	0.716277	0.800896	0.923478	0.789715
	RF——5	0.879829	0.921751	0.838728	0.786303	0.70272	0.784319	0.915506	0.788297
	RF——10	0.876021	0.918899	0.833825	0.780966	0.694573	0.773981	0.910299	0.788079
	RF——15	0.873298	0.917061	0.830128	0.777072	0.688708	0.76704	0.906791	0.78737
	RF——20	0.872335	0.916059	0.82822	0.775709	0.686651	0.764594	0.905537	0.787152
	RF——25	0.870561	0.914458	0.825331	0.772469	0.682178	0.761799	0.904517	0.783443
Ca_23	RF——1	0.893712	0.920656	0.829648	0.771822	0.706449	0.834634	0.952484	0.717802
	RF——2	0.890262	0.918784	0.824711	0.763608	0.696409	0.829061	0.951246	0.707733
	RF——5	0.886323	0.915296	0.815278	0.753811	0.684747	0.823583	0.950265	0.694938
	RF——10	0.883153	0.912556	0.807806	0.744476	0.674768	0.822907	0.951129	0.679695
	RF——15	0.879914	0.911657	0.805251	0.735049	0.664641	0.821361	0.951667	0.665152
	RF——20	0.878706	0.910928	0.803454	0.730729	0.66059	0.822814	0.952718	0.657181
	RF——25	0.877427	0.910297	0.801429	0.727372	0.656725	0.820995	0.952438	0.652916
Ca_24	RF——1	0.872706	0.909508	0.808184	0.743954	0.664785	0.81654	0.94303	0.683219
	RF——2	0.869189	0.908818	0.803578	0.737009	0.65538	0.808442	0.940451	0.677176
	RF——5	0.865754	0.905287	0.794705	0.726718	0.644846	0.809271	0.94232	0.659448
	RF——10	0.860874	0.901369	0.787838	0.713331	0.630392	0.806427	0.94303	0.639504
	RF——15	0.857521	0.899451	0.784158	0.703741	0.620345	0.80485	0.94374	0.625201
	RF——20	0.856212	0.898535	0.782779	0.699316	0.61623	0.805702	0.944712	0.617748
	RF——25	0.85474	0.8977	0.78049	0.694285	0.611606	0.806667	0.945796	0.609388
Ca_25	RF——1	0.886505	0.919051	0.81012	0.756752	0.684674	0.799467	0.941288	0.71837
	RF——2	0.885285	0.917185	0.802395	0.753804	0.681058	0.797554	0.940898	0.714604
	RF——5	0.88133	0.913494	0.79129	0.744924	0.669737	0.789514	0.93875	0.705102
	RF——10	0.880004	0.910625	0.783108	0.740397	0.665027	0.790476	0.939866	0.696285
	RF——15	0.878048	0.9091	0.779198	0.735912	0.659364	0.786542	0.938861	0.691406
	RF——20	0.877143	0.908094	0.777266	0.734328	0.65703	0.783592	0.937829	0.690892
	RF——25	0.875713	0.907241	0.776699	0.729165	0.651813	0.784939	0.939224	0.680791
