# Supplementary material for: LightCpG: a multi-view CpG sites detection on single-cell whole genome sequence data
Source: BMC Genomics. 2019 Apr 23;20:306. doi: 10.1186/s12864-019-5654-9 (PMC6480911; doi:10.1186/s12864-019-5654-9)
Supplement: Supplementary file 6 — The performance of different features using the HCCs dataset. (XLSX 21.3 kb) [file 12864_2019_5654_MOESM6_ESM.xlsx]

## Sheet: Subset of feature
		ACC	AUC	AUPR	F_SCORE	MCC	PRECISION	SP	SN
Ca_01	Seq	0.828736	0.782057	0.440172	0.220779	0.219806	0.580627	0.978681	0.136304
	Str	0.83262	0.82986	0.475779	0.373445	0.312068	0.55958	0.952239	0.280231
	Pos	0.918345	0.944914	0.827765	0.743194	0.70258	0.844199	0.973472	0.663775
	Seq+Str	0.839101	0.842085	0.525598	0.330706	0.309589	0.637045	0.972448	0.223318
Ca_02	Seq	0.77612	0.767932	0.499618	0.328691	0.25054	0.556276	0.942853	0.233259
	Str	0.778771	0.806327	0.513943	0.437007	0.315195	0.543489	0.905729	0.365415
	Pos	0.9096	0.946025	0.854103	0.796604	0.740747	0.845067	0.957576	0.753398
	Seq+Str	0.796102	0.822876	0.575291	0.445018	0.352328	0.617318	0.933758	0.347912
Ca_03	Seq	0.77011	0.774333	0.511992	0.40381	0.286774	0.541438	0.913034	0.321969
	Str	0.775348	0.817091	0.525943	0.468176	0.335178	0.54749	0.892207	0.408934
	Pos	0.91291	0.94769	0.875877	0.809388	0.755368	0.859654	0.960186	0.764676
	Seq+Str	0.790442	0.828542	0.578944	0.486189	0.370265	0.597107	0.911767	0.410023
Ca_04	Seq	0.808636	0.797268	0.496445	0.393147	0.310805	0.560206	0.938812	0.302838
	Str	0.816618	0.844304	0.533486	0.479386	0.378961	0.572195	0.920629	0.412483
	Pos	0.927675	0.953797	0.878825	0.810837	0.769341	0.872528	0.971526	0.757293
	Seq+Str	0.827037	0.855565	0.578805	0.491946	0.404863	0.616846	0.934598	0.409109
Ca_05	Seq	0.787869	0.764927	0.471788	0.2696	0.225776	0.564052	0.961156	0.177132
	Str	0.792231	0.808315	0.498629	0.405862	0.306068	0.551499	0.925914	0.321074
	Pos	0.902208	0.93681	0.826371	0.76183	0.704024	0.82502	0.957416	0.707632
	Seq+Str	0.802587	0.822538	0.54795	0.376793	0.315465	0.623288	0.953696	0.270011
Ca_06	Seq	0.761851	0.786596	0.548697	0.458079	0.324845	0.576618	0.899464	0.379967
	Str	0.766098	0.822606	0.571714	0.507103	0.360675	0.573925	0.878486	0.454218
	Pos	0.905473	0.940473	0.863817	0.812435	0.751233	0.856315	0.95327	0.772833
	Seq+Str	0.779118	0.835506	0.606005	0.53342	0.39622	0.605551	0.888117	0.476644
Ca_07	Seq	0.763032	0.763155	0.504681	0.370058	0.262855	0.545864	0.922928	0.279908
	Str	0.77199	0.806556	0.527061	0.461133	0.330266	0.559194	0.897642	0.392333
	Pos	0.900987	0.9375	0.856895	0.786064	0.725529	0.849408	0.957077	0.731512
	Seq+Str	0.786357	0.820906	0.579329	0.460751	0.356127	0.618698	0.925133	0.367047
Ca_08	Seq	0.780637	0.767437	0.482416	0.32488	0.247389	0.545177	0.942954	0.231382
	Str	0.7863	0.810668	0.511295	0.420932	0.31179	0.551124	0.918044	0.340496
	Pos	0.900313	0.93474	0.83126	0.759898	0.703233	0.843235	0.962006	0.691552
	Seq+Str	0.798977	0.82435	0.559882	0.41553	0.335381	0.616928	0.942516	0.313264
Ca_09	Seq	0.826314	0.787635	0.446762	0.26118	0.239575	0.565762	0.971236	0.169778
	Str	0.824841	0.830348	0.469411	0.357837	0.289351	0.530803	0.947339	0.269891
	Pos	0.918526	0.943877	0.821016	0.754002	0.709983	0.830345	0.968857	0.690515
	Seq+Str	0.834425	0.842118	0.519753	0.337924	0.304249	0.610075	0.967032	0.23368
Ca_10	Seq	0.805614	0.781766	0.466879	0.263438	0.230839	0.564179	0.966337	0.171838
	Str	0.811661	0.821956	0.502208	0.416275	0.327512	0.557975	0.933308	0.33197
	Pos	0.914613	0.945802	0.841369	0.770712	0.722805	0.843628	0.966654	0.709399
	Seq+Str	0.821386	0.835644	0.546115	0.382187	0.333182	0.636388	0.960429	0.273099
Ca_11	Seq	0.751216	0.755241	0.527639	0.390347	0.271722	0.561876	0.915352	0.299052
	Str	0.753555	0.79805	0.527682	0.48896	0.332058	0.546038	0.866401	0.442685
	Pos	0.888256	0.930198	0.84148	0.773784	0.703991	0.83953	0.95021	0.717587
	Seq+Str	0.773435	0.814367	0.59617	0.500204	0.368869	0.60632	0.899664	0.425699
Ca_12	Seq	0.764458	0.766186	0.517503	0.381044	0.273533	0.556205	0.922847	0.289784
	Str	0.770999	0.804978	0.529776	0.473675	0.337716	0.557311	0.890834	0.411865
	Pos	0.905526	0.940878	0.863246	0.800242	0.740787	0.849547	0.955305	0.756345
	Seq+Str	0.785715	0.820108	0.58566	0.478358	0.365178	0.611803	0.916855	0.392703
Ca_13	Seq	0.730856	0.787853	0.631752	0.576627	0.380096	0.596135	0.815151	0.558356
	Str	0.744055	0.819336	0.631602	0.610284	0.419744	0.61007	0.80932	0.610499
	Pos	0.899041	0.941946	0.88738	0.843373	0.769212	0.85928	0.933734	0.828045
	Seq+Str	0.761709	0.837121	0.687253	0.649031	0.469536	0.628271	0.805933	0.671209
Ca_14	Seq	0.752067	0.767163	0.534764	0.414369	0.287478	0.565545	0.907915	0.326967
	Str	0.763838	0.808963	0.551758	0.504928	0.357801	0.576887	0.879287	0.44893
	Pos	0.889361	0.930983	0.854884	0.776877	0.70818	0.846274	0.952185	0.717998
	Seq+Str	0.772755	0.81822	0.597481	0.51191	0.375642	0.603944	0.893202	0.444216
Ca_15	Seq	0.737939	0.77632	0.584171	0.516677	0.343375	0.578387	0.854129	0.466866
	Str	0.747247	0.811873	0.598847	0.566997	0.389035	0.58332	0.831123	0.551563
	Pos	0.894277	0.935943	0.867273	0.819466	0.745235	0.84019	0.934799	0.799739
	Seq+Str	0.759457	0.824506	0.639524	0.598346	0.426669	0.599522	0.829016	0.597174
Ca_16	Seq	0.771645	0.785684	0.545732	0.44637	0.321777	0.565605	0.905768	0.368654
	Str	0.782299	0.825592	0.570329	0.509263	0.377133	0.582538	0.892109	0.452363
	Pos	0.915809	0.948259	0.888161	0.819067	0.768093	0.883851	0.966623	0.763132
	Seq+Str	0.799176	0.841658	0.622686	0.538161	0.421006	0.632037	0.909209	0.468566
Ca_17	Seq	0.719424	0.756229	0.569215	0.484965	0.303579	0.566783	0.853307	0.423789
	Str	0.739128	0.801692	0.585399	0.533125	0.360088	0.602879	0.857457	0.477838
	Pos	0.878862	0.934886	0.866722	0.794257	0.711306	0.843888	0.937156	0.75014
	Seq+Str	0.743034	0.807889	0.625266	0.551029	0.375968	0.60501	0.850428	0.505891
Ca_18	Seq	0.749754	0.771496	0.556434	0.444517	0.307234	0.577053	0.898498	0.36149
	Str	0.759283	0.812183	0.568489	0.510785	0.359481	0.584322	0.876356	0.453689
	Pos	0.903567	0.941073	0.877377	0.815505	0.753015	0.867422	0.954946	0.769451
	Seq+Str	0.774427	0.82659	0.625508	0.526918	0.392694	0.628641	0.897362	0.45353
Ca_19	Seq	0.754986	0.764466	0.537439	0.426262	0.297039	0.566535	0.905073	0.341667
	Str	0.763716	0.800742	0.547635	0.485122	0.344398	0.578198	0.889307	0.417857
	Pos	0.899897	0.93765	0.863127	0.800698	0.736614	0.852499	0.952575	0.754832
	Seq+Str	0.779069	0.818927	0.608245	0.512493	0.385194	0.621692	0.903675	0.435924
Ca_20	Seq	0.75373	0.782557	0.565957	0.490807	0.340125	0.578831	0.880288	0.426021
	Str	0.766692	0.826832	0.593893	0.551148	0.396503	0.593889	0.864222	0.514147
	Pos	0.902562	0.937607	0.866056	0.819267	0.753464	0.84768	0.944991	0.792697
	Seq+Str	0.773911	0.834643	0.622976	0.571216	0.419613	0.605576	0.864034	0.540546
Ca_21	Seq	0.729595	0.773726	0.57801	0.487414	0.317838	0.581379	0.866535	0.419597
	Str	0.739788	0.807628	0.59308	0.550625	0.369615	0.584694	0.836743	0.520307
	Pos	0.88598	0.930878	0.86279	0.805807	0.726711	0.842613	0.936294	0.772082
	Seq+Str	0.75418	0.822054	0.636203	0.578626	0.406752	0.609351	0.844	0.55085
Ca_22	Seq	0.760102	0.793994	0.589554	0.530825	0.374884	0.587849	0.867765	0.483885
	Str	0.774663	0.835509	0.610067	0.583802	0.43011	0.605615	0.856967	0.563505
	Pos	0.908583	0.942828	0.879503	0.830819	0.769361	0.863701	0.950771	0.800349
	Seq+Str	0.783335	0.84543	0.650848	0.607786	0.458265	0.617288	0.855351	0.598571
Ca_23	Seq	0.766184	0.767267	0.522418	0.404389	0.28938	0.558458	0.916275	0.316949
	Str	0.77296	0.808842	0.534466	0.484084	0.347517	0.561681	0.889107	0.425325
	Pos	0.904201	0.93673	0.860797	0.79413	0.735818	0.859773	0.959796	0.737799
	Seq+Str	0.785568	0.823228	0.590063	0.4871	0.36973	0.607374	0.912187	0.406586
Ca_24	Seq	0.752311	0.764539	0.538291	0.411708	0.289492	0.576428	0.912676	0.320205
	Str	0.752692	0.798289	0.538377	0.482751	0.328913	0.556315	0.873799	0.42637
	Pos	0.891327	0.932052	0.849555	0.784587	0.715853	0.846432	0.950768	0.731164
	Seq+Str	0.771041	0.813715	0.594874	0.494888	0.365464	0.614213	0.903405	0.414384
Ca_25	Seq	0.775723	0.786091	0.532373	0.421384	0.311589	0.575708	0.920202	0.332306
	Str	0.78357	0.825736	0.558069	0.508504	0.376296	0.575351	0.890442	0.455573
	Pos	0.910108	0.940372	0.861966	0.807149	0.750664	0.853652	0.957242	0.765451
	Seq+Str	0.789313	0.834627	0.589903	0.502261	0.380944	0.598768	0.905559	0.432546
Seq represents the sequence features.
Str represents the structural features.
Pos represents the positional features.
