# Supplementary material for: LightCpG: a multi-view CpG sites detection on single-cell whole genome sequence data
Source: BMC Genomics. 2019 Apr 23;20:306. doi: 10.1186/s12864-019-5654-9 (PMC6480911; doi:10.1186/s12864-019-5654-9)
Supplement: Supplementary file 7 — The results of different methods using the HCCs dataset. (XLSX 35.8 kb) [file 12864_2019_5654_MOESM7_ESM.xlsx]

## Sheet: HCCs_result
database	model	acc	auc	f1	mcc	tnr	tpr
Ca01	DeepCpG+DNA	0.79852	0.85151	0.56707	0.44653	0.83333	0.6594
	DeepCpG+CpG	0.91596	0.95735	0.80591	0.7562	0.92697	0.87193
	DeepCpG	0.92715	0.96993	0.83256	0.79053	0.93268	0.90504
	XGBoost	0.92382	0.958574	0.800978	0.756987	0.937381	0.861199
	LightCpG	0.935636	0.963304	0.821976	0.782841	0.957476	0.834779
	RF Ours	0.919468	0.947816	0.749964	0.708182	0.971651	0.678496
	Deep Ours	0.921995	0.945847	0.772547	0.726322	0.960493	0.744217
	GBDT	0.931143	0.955821	0.800271	0.759317	0.964962	0.774974
	CpGAvg	0.91333	0.93736	0.77013	0.71904	0.96031	0.72552
	WinAvg	0.91117	0.92146	0.75661	0.70783	0.96651	0.68996
	RF+Zhang	0.9003	0.9378	0.77111	0.71175	0.91558	0.83923
	RF+CpG	0.90293	0.93691	0.77079	0.71118	0.92478	0.81559
	RF+DNA	0.74486	0.79076	0.52167	0.38408	0.75727	0.69526
Ca02	DeepCpG+DNA	0.77938	0.83989	0.59233	0.44443	0.82637	0.63901
	DeepCpG+CpG	0.90969	0.95418	0.82933	0.77008	0.92138	0.87479
	DeepCpG	0.92661	0.97053	0.8609	0.81304	0.93369	0.90546
	XGBoost	0.911487	0.958834	0.826172	0.771393	0.916493	0.89519
	LightCpG	0.92456	0.965506	0.845409	0.79656	0.938894	0.877893
	RF Ours	0.909416	0.947457	0.797298	0.740809	0.955868	0.758175
	Deep Ours	0.900736	0.943502	0.80063	0.73688	0.91686	0.848241
	GBDT	0.920757	0.95615	0.828556	0.777229	0.953263	0.814925
	CpGAvg	0.88863	0.92964	0.75631	0.69054	0.95546	0.68902
	WinAvg	0.89559	0.91902	0.77541	0.71172	0.95485	0.71859
	RF+Zhang	0.89111	0.93948	0.79855	0.728	0.90139	0.8604
	RF+CpG	0.90104	0.94319	0.8109	0.74521	0.9195	0.84591
	RF+DNA	0.70365	0.77859	0.56971	0.40151	0.67736	0.78218
Ca03	DeepCpG+DNA	0.77932	0.84641	0.61691	0.46618	0.81874	0.67006
	DeepCpG+CpG	0.91145	0.95846	0.83989	0.78008	0.92432	0.8758
	DeepCpG	0.92709	0.97116	0.86766	0.81853	0.93638	0.90135
	XGBoost	0.912306	0.960336	0.831452	0.776104	0.91798	0.894514
	LightCpG	0.925943	0.967215	0.851671	0.80309	0.94083	0.879262
	RF Ours	0.911887	0.950044	0.807996	0.752871	0.958183	0.766726
	Deep Ours	0.910229	0.946308	0.811579	0.752822	0.945531	0.799539
	GBDT	0.920999	0.959247	0.833898	0.782283	0.953175	0.82011
	CpGAvg	0.89419	0.93631	0.77575	0.71733	0.96783	0.69014
	WinAvg	0.89957	0.92664	0.79592	0.73374	0.9577	0.7385
	RF+Zhang	0.89038	0.94201	0.80766	0.73498	0.89848	0.86793
	RF+CpG	0.89991	0.94845	0.82101	0.75373	0.91229	0.8656
	RF+DNA	0.72915	0.7845	0.59056	0.41789	0.72646	0.73659
Ca04	DeepCpG+DNA	0.79161	0.85679	0.62165	0.49665	0.80479	0.74723
	DeepCpG+CpG	0.924	0.9624	0.84163	0.79316	0.93664	0.88144
	DeepCpG	0.932	0.9732	0.85941	0.81669	0.93941	0.90709
	XGBoost	0.92999	0.965128	0.839023	0.796728	0.939936	0.891347
	LightCpG	0.940734	0.970864	0.858157	0.820986	0.957429	0.875868
	RF Ours	0.925684	0.955959	0.806433	0.763265	0.969278	0.756301
	Deep Ours	0.926436	0.955571	0.810545	0.766808	0.967005	0.768803
	GBDT	0.935576	0.963811	0.839001	0.79909	0.965294	0.820103
	CpGAvg	0.92055	0.94253	0.80546	0.76546	0.98079	0.71786
	WinAvg	0.91144	0.93027	0.78698	0.73796	0.97013	0.71399
	RF+Zhang	0.90292	0.93878	0.80102	0.73952	0.9178	0.85285
	RF+CpG	0.90967	0.94542	0.80917	0.75073	0.9316	0.83588
	RF+DNA	0.76462	0.80745	0.58734	0.44823	0.77458	0.73111
Ca05	DeepCpG+DNA	0.78334	0.83967	0.57772	0.43547	0.83225	0.62575
	DeepCpG+CpG	0.90233	0.94879	0.80755	0.74547	0.91384	0.86522
	DeepCpG	0.91753	0.96586	0.83768	0.78597	0.92346	0.89844
	XGBoost	0.907668	0.953019	0.806927	0.750413	0.917515	0.872964
	LightCpG	0.92022	0.959998	0.825686	0.774797	0.938758	0.854885
	RF Ours	0.903764	0.941482	0.765375	0.708686	0.958689	0.710185
	Deep Ours	0.906342	0.93864	0.783882	0.724366	0.945454	0.768493
	GBDT	0.916331	0.950358	0.806135	0.753188	0.953011	0.787055
	CpGAvg	0.88673	0.92138	0.73796	0.67157	0.95293	0.67342
	WinAvg	0.8955	0.91217	0.76087	0.69864	0.95556	0.70196
	RF+Zhang	0.88041	0.93058	0.76858	0.69308	0.89341	0.83851
	RF+CpG	0.89309	0.93246	0.78393	0.71423	0.9161	0.81891
	RF+DNA	0.71547	0.7693	0.53311	0.36098	0.72466	0.68585
Ca06	DeepCpG+DNA	0.77627	0.84664	0.62315	0.4644	0.83311	0.63728
	DeepCpG+CpG	0.91339	0.95888	0.85639	0.79565	0.92309	0.88968
	DeepCpG	0.92655	0.9694	0.8774	0.82586	0.93518	0.90547
	XGBoost	0.908828	0.956245	0.838917	0.778794	0.913366	0.896235
	LightCpG	0.92191	0.960699	0.855235	0.802033	0.940332	0.870788
	RF Ours	0.910213	0.947726	0.822729	0.76423	0.954778	0.786544
	Deep Ours	0.893407	0.936018	0.803918	0.731238	0.918097	0.82489
	GBDT	0.919786	0.956621	0.84547	0.791643	0.952726	0.828376
	CpGAvg	0.84889	0.89408	0.67683	0.6159	0.97313	0.54512
	WinAvg	0.90192	0.93524	0.81978	0.75599	0.95649	0.7685
	RF+Zhang	0.88635	0.94308	0.81754	0.73916	0.8901	0.87718
	RF+CpG	0.89779	0.94338	0.83016	0.75815	0.91301	0.86057
	RF+DNA	0.71967	0.79642	0.63163	0.45772	0.67536	0.828
Ca07	DeepCpG+DNA	0.76634	0.83302	0.60105	0.44069	0.80643	0.65683
	DeepCpG+CpG	0.90789	0.95351	0.83476	0.77215	0.92242	0.86822
	DeepCpG	0.92318	0.96805	0.86192	0.80985	0.93358	0.89475
	XGBoost	0.90741	0.955454	0.825774	0.766003	0.915684	0.882409
	LightCpG	0.919377	0.961114	0.841032	0.787318	0.9398	0.857667
	RF Ours	0.902001	0.942701	0.788502	0.728487	0.957392	0.734638
	Deep Ours	0.903151	0.939906	0.801304	0.737576	0.94214	0.785345
	GBDT	0.91461	0.953518	0.821786	0.766702	0.955278	0.791735
	CpGAvg	0.88043	0.92538	0.74193	0.68068	0.96792	0.64142
	WinAvg	0.89474	0.92107	0.78893	0.7229	0.95353	0.73412
	RF+Zhang	0.87715	0.93439	0.78829	0.70655	0.88583	0.85346
	RF+CpG	0.89598	0.93772	0.80932	0.73805	0.92238	0.82385
	RF+DNA	0.70551	0.7728	0.56536	0.37546	0.70213	0.71474
Ca08	DeepCpG+DNA	0.78364	0.84171	0.58631	0.44309	0.83184	0.63287
	DeepCpG+CpG	0.91072	0.95283	0.82379	0.76547	0.9265	0.86139
	DeepCpG	0.92382	0.96652	0.85024	0.80094	0.93379	0.89263
	XGBoost	0.90813	0.95301	0.814505	0.758112	0.915198	0.884216
	LightCpG	0.920892	0.957696	0.829477	0.778178	0.943775	0.843461
	RF Ours	0.902552	0.940247	0.767774	0.711032	0.960583	0.706187
	Deep Ours	0.901707	0.931915	0.770204	0.710586	0.954779	0.722119
	GBDT	0.917005	0.951084	0.813662	0.760687	0.953246	0.794368
	CpGAvg	0.89495	0.92966	0.75714	0.69956	0.96499	0.67591
	WinAvg	0.9003	0.92104	0.77905	0.71838	0.95617	0.72553
	RF+Zhang	0.88007	0.92694	0.77085	0.69373	0.89525	0.83259
	RF+CpG	0.89076	0.9388	0.78977	0.71943	0.90475	0.84699
	RF+DNA	0.72742	0.77359	0.55736	0.39138	0.73351	0.70838
Ca09	DeepCpG+DNA	0.79852	0.85058	0.5678	0.44514	0.83661	0.64965
	DeepCpG+CpG	0.91962	0.95791	0.81515	0.76653	0.93233	0.86995
	DeepCpG	0.92784	0.96913	0.83622	0.79398	0.93388	0.90425
	XGBoost	0.923737	0.957373	0.804439	0.760475	0.936166	0.867435
	LightCpG	0.933117	0.962146	0.81978	0.779135	0.953396	0.841248
	RF Ours	0.918436	0.946557	0.754935	0.710282	0.967806	0.694775
	Deep Ours	0.920407	0.945233	0.775283	0.727186	0.955969	0.759303
	GBDT	0.92947	0.956787	0.80018	0.757726	0.962247	0.78098
	CpGAvg	0.91379	0.93756	0.77611	0.72483	0.95993	0.73346
	WinAvg	0.90848	0.9186	0.75486	0.7036	0.96392	0.69174
	RF+Zhang	0.89927	0.94077	0.77359	0.71358	0.91323	0.84472
	RF+CpG	0.90459	0.94586	0.78456	0.72763	0.91784	0.85281
	RF+DNA	0.74558	0.79444	0.53817	0.40425	0.75016	0.72768
Ca10	DeepCpG+DNA	0.80012	0.84909	0.57724	0.44828	0.85359	0.61328
	DeepCpG+CpG	0.91635	0.95663	0.82319	0.77099	0.92815	0.87513
	DeepCpG	0.92863	0.96971	0.84956	0.80567	0.93519	0.9057
	XGBoost	0.922292	0.959547	0.820975	0.774553	0.932818	0.880782
	LightCpG	0.93335	0.964606	0.8389	0.797218	0.952503	0.857825
	RF Ours	0.914659	0.949343	0.771175	0.723115	0.966337	0.710876
	Deep Ours	0.91528	0.946814	0.775236	0.726352	0.964233	0.722241
	GBDT	0.928292	0.957981	0.81861	0.774284	0.960861	0.799864
	CpGAvg	0.90554	0.93427	0.76967	0.7149	0.96171	0.70927
	WinAvg	0.90634	0.92185	0.77196	0.71749	0.96182	0.71248
	RF+Zhang	0.89408	0.93858	0.78288	0.71838	0.90435	0.8582
	RF+CpG	0.90126	0.94519	0.79462	0.73361	0.91351	0.85847
	RF+DNA	0.74312	0.7883	0.54056	0.38779	0.76143	0.67914
Ca11	DeepCpG+DNA	0.75895	0.83763	0.61867	0.45302	0.78057	0.70285
	DeepCpG+CpG	0.89822	0.9482	0.82559	0.75558	0.91072	0.86581
	DeepCpG	0.91623	0.96565	0.85604	0.79865	0.92434	0.89519
	XGBoost	0.891703	0.947487	0.813721	0.743311	0.892995	0.888144
	LightCpG	0.906537	0.95364	0.830496	0.766924	0.923532	0.859718
	RF Ours	0.89001	0.934829	0.780629	0.710072	0.946351	0.734805
	Deep Ours	0.891642	0.93061	0.79384	0.720484	0.930956	0.783337
	GBDT	0.903705	0.94629	0.815431	0.750631	0.94182	0.798706
	CpGAvg	0.86974	0.91636	0.73598	0.66087	0.95345	0.65256
	WinAvg	0.88331	0.91215	0.77514	0.70023	0.94512	0.72294
	RF+Zhang	0.8739	0.92701	0.78746	0.70104	0.88709	0.83966
	RF+CpG	0.88196	0.93616	0.80019	0.71927	0.89445	0.84956
	RF+DNA	0.71257	0.76329	0.56452	0.3678	0.72912	0.66963
Ca12	DeepCpG+DNA	0.78531	0.84595	0.6148	0.46755	0.83541	0.64639
	DeepCpG+CpG	0.90844	0.95295	0.8352	0.77355	0.92039	0.8753
	DeepCpG	0.9279	0.97079	0.86909	0.82053	0.93693	0.90287
	XGBoost	0.909844	0.956669	0.831319	0.773066	0.917152	0.887944
	LightCpG	0.922386	0.963595	0.849138	0.797485	0.938854	0.873033
	RF Ours	0.90686	0.942756	0.802358	0.744168	0.957316	0.755647
	Deep Ours	0.905653	0.940242	0.802394	0.742093	0.952383	0.765609
	GBDT	0.918115	0.953359	0.832413	0.778672	0.953251	0.812817
	CpGAvg	0.88319	0.9307	0.75319	0.6866	0.95921	0.67241
	WinAvg	0.89501	0.92005	0.78696	0.72147	0.95395	0.73159
	RF+Zhang	0.88552	0.93317	0.79769	0.72111	0.8978	0.85148
	RF+CpG	0.89785	0.93801	0.81232	0.74269	0.92087	0.83402
	RF+DNA	0.71942	0.77167	0.57418	0.3931	0.72149	0.71369
Ca13	DeepCpG+DNA	0.76951	0.85115	0.64362	0.47619	0.85467	0.60652
	DeepCpG+CpG	0.90649	0.95466	0.86766	0.79624	0.91335	0.89334
	DeepCpG	0.92269	0.9708	0.89164	0.83313	0.9205	0.92687
	XGBoost	0.897467	0.95625	0.854369	0.780032	0.88829	0.916245
	LightCpG	0.912586	0.962468	0.871446	0.7635	0.917472	0.902588
	RF Ours	0.901863	0.947685	0.84791	0.775761	0.935335	0.833367
	Deep Ours	0.895182	0.943238	0.840559	0.762489	0.921316	0.841702
	GBDT	0.911588	0.956627	0.864383	0.798847	0.937607	0.858342
	CpGAvg	0.80312	0.87674	0.62673	0.55437	0.97108	0.48164
	WinAvg	0.88869	0.93055	0.82854	0.74922	0.94354	0.7837
	RF+Zhang	0.8851	0.94012	0.83993	0.75234	0.88858	0.87844
	RF+CpG	0.89699	0.94877	0.85546	0.77689	0.90151	0.88833
	RF+DNA	0.71882	0.7954	0.66806	0.46351	0.6636	0.82453
Ca14	DeepCpG+DNA	0.77702	0.83697	0.61227	0.45639	0.83346	0.63115
	DeepCpG+CpG	0.8969	0.94834	0.82417	0.75326	0.90876	0.86624
	DeepCpG	0.91475	0.96547	0.85554	0.79773	0.91854	0.90496
	XGBoost	0.89643	0.951698	0.820178	0.751394	0.902287	0.880454
	LightCpG	0.911443	0.957675	0.838584	0.777968	0.931224	0.857488
	RF Ours	0.892831	0.93604	0.786319	0.718374	0.950678	0.735042
	Deep Ours	0.891923	0.932962	0.791074	0.719221	0.939289	0.762722
	GBDT	0.90632	0.948742	0.820948	0.75802	0.945094	0.800556
	CpGAvg	0.87795	0.92411	0.74939	0.68356	0.96451	0.65419
	WinAvg	0.88423	0.91209	0.77706	0.70299	0.94648	0.72331
	RF+Zhang	0.86706	0.92714	0.77925	0.68869	0.87707	0.84117
	RF+CpG	0.88586	0.93086	0.79808	0.71867	0.91574	0.80864
	RF+DNA	0.70314	0.77373	0.60074	0.4191	0.66543	0.80064
Ca15	DeepCpG+DNA	0.77233	0.84372	0.64298	0.47588	0.83055	0.64685
	DeepCpG+CpG	0.90461	0.9548	0.855	0.78522	0.91266	0.88728
	DeepCpG	0.91994	0.96927	0.87918	0.82122	0.92035	0.91906
	XGBoost	0.896881	0.953569	0.840143	0.768652	0.894184	0.903171
	LightCpG	0.910542	0.959793	0.855763	0.791906	0.9217	0.884512
	RF Ours	0.895867	0.942196	0.820692	0.748255	0.939407	0.794287
	Deep Ours	0.893079	0.938194	0.817463	0.742367	0.933845	0.797973
	GBDT	0.910174	0.95368	0.848812	0.785005	0.940065	0.840436
	CpGAvg	0.82916	0.89245	0.66059	0.59149	0.97051	0.52455
	WinAvg	0.8897	0.92729	0.81435	0.73975	0.94837	0.76326
	RF+Zhang	0.87605	0.93392	0.81592	0.7258	0.88037	0.86673
	RF+CpG	0.89253	0.94198	0.83439	0.75535	0.91033	0.85418
	RF+DNA	0.7175	0.78442	0.63666	0.43779	0.68809	0.78091
Ca16	DeepCpG+DNA	0.79276	0.85812	0.64149	0.49692	0.84023	0.66894
	DeepCpG+CpG	0.91067	0.95542	0.84405	0.78234	0.92542	0.87219
	DeepCpG	0.93223	0.97489	0.88185	0.83534	0.93979	0.91251
	XGBoost	0.917626	0.962639	0.843976	0.7607	0.926089	0.892199
	LightCpG	0.93212	0.970368	0.866614	0.781098	0.948449	0.883058
	RF Ours	0.91517	0.950277	0.819127	0.766774	0.963741	0.769235
	Deep Ours	0.915676	0.94784	0.823521	0.769632	0.958206	0.78789
	GBDT	0.925392	0.95829	0.84625	0.797644	0.959723	0.822242
	CpGAvg	0.88438	0.93411	0.75871	0.69995	0.97203	0.65581
	WinAvg	0.89504	0.92271	0.79387	0.72936	0.95865	0.72917
	RF+Zhang	0.89193	0.94207	0.81678	0.74324	0.90072	0.86903
	RF+CpG	0.90585	0.94975	0.83434	0.76908	0.92519	0.8554
	RF+DNA	0.73197	0.79526	0.61691	0.44647	0.71408	0.77863
Ca17	DeepCpG+DNA	0.76616	0.83809	0.62548	0.45557	0.83377	0.61933
	DeepCpG+CpG	0.90003	0.95557	0.84858	0.77594	0.90534	0.88851
	DeepCpG	0.91405	0.96714	0.86941	0.8071	0.91708	0.90746
	XGBoost	0.88988	0.952567	0.837589	0.760738	0.880325	0.910978
	LightCpG	0.904454	0.956778	0.850715	0.781098	0.918523	0.873387
	RF Ours	0.883234	0.940465	0.803916	0.72265	0.935462	0.767907
	Deep Ours	0.883118	0.93332	0.809862	0.725663	0.921403	0.798579
	GBDT	0.903521	0.952198	0.842875	0.773475	0.936732	0.830185
	CpGAvg	0.84565	0.91074	0.71525	0.62887	0.95192	0.61485
	WinAvg	0.88841	0.92361	0.81532	0.73702	0.93771	0.78132
	RF+Zhang	0.87444	0.93212	0.81112	0.71959	0.88336	0.85507
	RF+CpG	0.88607	0.93865	0.82356	0.73995	0.90574	0.84336
	RF+DNA	0.69184	0.77097	0.61989	0.40928	0.64342	0.797
Ca18	DeepCpG+DNA	0.78354	0.84974	0.63647	0.48235	0.84626	0.6358
	DeepCpG+CpG	0.90331	0.95024	0.84293	0.774	0.91723	0.87053
	DeepCpG	0.92307	0.96978	0.87626	0.82205	0.92694	0.91395
	XGBoost	0.904974	0.956467	0.839044	0.774959	0.909102	0.894199
	LightCpG	0.919605	0.963771	0.858521	0.802914	0.934528	0.88065
	RF Ours	0.903816	0.942587	0.816048	0.753685	0.954987	0.770245
	Deep Ours	0.902159	0.940876	0.821111	0.75391	0.937205	0.810681
	GBDT	0.914928	0.952525	0.842554	0.784793	0.950607	0.821795
	CpGAvg	0.8711	0.92898	0.74861	0.68115	0.96754	0.64396
	WinAvg	0.88952	0.91695	0.8012	0.72893	0.95001	0.74704
	RF+Zhang	0.87984	0.93368	0.80897	0.72379	0.89095	0.85368
	RF+CpG	0.89051	0.94095	0.82347	0.74548	0.90481	0.85684
	RF+DNA	0.72119	0.7781	0.60812	0.41339	0.71921	0.72586
Ca19	DeepCpG+DNA	0.7778	0.84121	0.6147	0.45886	0.837	0.62743
	DeepCpG+CpG	0.90243	0.94864	0.83368	0.76582	0.91694	0.86559
	DeepCpG	0.92532	0.96751	0.87014	0.818	0.94093	0.88567
	XGBoost	0.903237	0.953173	0.829895	0.765663	0.909472	0.886064
	LightCpG	0.917321	0.959885	0.848365	0.791963	0.935156	0.868207
	RF Ours	0.900401	0.939128	0.802164	0.738152	0.952117	0.757983
	Deep Ours	0.90055	0.937953	0.80374	0.73913	0.949981	0.764426
	GBDT	0.91165	0.948882	0.830068	0.770856	0.948557	0.810014
	CpGAvg	0.87095	0.92569	0.73588	0.66747	0.96333	0.63634
	WinAvg	0.88971	0.91363	0.78994	0.71959	0.95101	0.73404
	RF+Zhang	0.87381	0.9297	0.79131	0.70454	0.88441	0.84688
	RF+CpG	0.89057	0.934	0.81082	0.7343	0.91436	0.83014
	RF+DNA	0.7154	0.77241	0.58918	0.39819	0.71264	0.7224
Ca20	DeepCpG+DNA	0.77973	0.85135	0.65083	0.49161	0.82141	0.68279
	DeepCpG+CpG	0.90796	0.955	0.8532	0.78773	0.91583	0.88964
	DeepCpG	0.92293	0.96969	0.87813	0.82411	0.92267	0.92353
	XGBoost	0.902457	0.954822	0.837281	0.772033	0.903102	0.900784
	LightCpG	0.917468	0.96152	0.856024	0.798856	0.931683	0.88066
	RF Ours	0.90425	0.943453	0.82151	0.757279	0.94802	0.790912
	Deep Ours	0.903436	0.942865	0.825873	0.759086	0.9349	0.821964
	GBDT	0.915479	0.954304	0.845993	0.787943	0.947227	0.83327
	CpGAvg	0.83984	0.89509	0.66623	0.60259	0.97233	0.53166
	WinAvg	0.89274	0.9265	0.80874	0.73846	0.95226	0.75428
	RF+Zhang	0.8843	0.93751	0.81876	0.73688	0.89079	0.86921
	RF+CpG	0.89805	0.94644	0.83587	0.76286	0.91294	0.86342
	RF+DNA	0.73814	0.79531	0.63242	0.44967	0.73336	0.74927
Ca21	DeepCpG+DNA	0.75426	0.83651	0.65269	0.46743	0.77767	0.70609
	DeepCpG+CpG	0.90419	0.9519	0.85811	0.78678	0.91308	0.8859
	DeepCpG	0.91329	0.96465	0.8741	0.81062	0.90982	0.92044
	XGBoost	0.89329	0.948708	0.83821	0.763461	0.889363	0.902179
	LightCpG	0.906467	0.954659	0.852175	0.784699	0.918207	0.879891
	RF Ours	0.892329	0.938257	0.818054	0.742676	0.937534	0.789995
	Deep Ours	0.888965	0.936395	0.816349	0.736937	0.925865	0.805432
	GBDT	0.904722	0.94974	0.842286	0.774214	0.937571	0.830362
	CpGAvg	0.80142	0.87524	0.59762	0.53227	0.97172	0.45095
	WinAvg	0.88048	0.92575	0.80454	0.72269	0.94283	0.75218
	RF+Zhang	0.87679	0.93256	0.82264	0.73167	0.87827	0.87374
	RF+CpG	0.88549	0.93661	0.83063	0.74518	0.89855	0.85862
	RF+DNA	0.71431	0.78167	0.63136	0.42073	0.6979	0.74808
Ca22	DeepCpG+DNA	0.78471	0.85907	0.6672	0.51103	0.81705	0.71055
	DeepCpG+CpG	0.90981	0.9556	0.85654	0.79184	0.91996	0.88653
	DeepCpG	0.9271	0.97066	0.88446	0.83255	0.93075	0.91872
	XGBoost	0.908216	0.956429	0.846164	0.783944	0.911404	0.900038
	LightCpG	0.921829	0.963162	0.863856	0.809496	0.936465	0.884278
	RF Ours	0.910189	0.947122	0.833598	0.773344	0.952322	0.802094
	Deep Ours	0.907436	0.945431	0.833818	0.769713	0.938399	0.827998
	GBDT	0.918051	0.95509	0.851183	0.794929	0.950175	0.835633
	CpGAvg	0.86057	0.91295	0.72711	0.65894	0.96918	0.61159
	WinAvg	0.8959	0.92926	0.81691	0.74807	0.95316	0.76463
	RF+Zhang	0.8882	0.94122	0.82653	0.74713	0.8931	0.87696
	RF+CpG	0.89824	0.94381	0.8365	0.76315	0.91619	0.85708
	RF+DNA	0.74554	0.80322	0.64563	0.46774	0.73784	0.76321
Ca23	DeepCpG+DNA	0.77806	0.84248	0.61559	0.46345	0.81888	0.66592
	DeepCpG+CpG	0.90431	0.94993	0.82776	0.76278	0.91983	0.86166
	DeepCpG	0.92288	0.96789	0.86021	0.80786	0.93514	0.88921
	XGBoost	0.904236	0.951852	0.8206	0.758308	0.91415	0.874563
	LightCpG	0.918244	0.960749	0.840185	0.7856	0.938328	0.858132
	RF Ours	0.90238	0.938902	0.791472	0.731194	0.956713	0.739757
	Deep Ours	0.899823	0.934861	0.784252	0.72334	0.957554	0.727031
	GBDT	0.91103	0.948806	0.816179	0.758386	0.9519	0.788701
	CpGAvg	0.88674	0.92888	0.7584	0.69765	0.96703	0.66616
	WinAvg	0.89046	0.91559	0.77749	0.70994	0.95356	0.71713
	RF+Zhang	0.87656	0.92988	0.78553	0.70317	0.88726	0.84716
	RF+CpG	0.89442	0.93808	0.80692	0.73472	0.91904	0.82677
	RF+DNA	0.72946	0.77524	0.58214	0.40459	0.73792	0.70621
Ca24	DeepCpG+DNA	0.77857	0.83515	0.58513	0.43628	0.86781	0.55222
	DeepCpG+CpG	0.89902	0.94766	0.82906	0.75898	0.91202	0.86604
	DeepCpG	0.91817	0.96508	0.86024	0.80341	0.92902	0.89063
	XGBoost	0.895662	0.948921	0.820808	0.751412	0.900415	0.882857
	LightCpG	0.912457	0.956753	0.842343	0.782272	0.930433	0.864021
	RF Ours	0.891955	0.936444	0.78658	0.7178	0.949983	0.735596
	Deep Ours	0.891137	0.933234	0.799478	0.724772	0.924302	0.801773
	GBDT	0.909321	0.948515	0.828504	0.76732	0.946469	0.809226
	CpGAvg	0.85624	0.91016	0.69915	0.62695	0.96091	0.59075
	WinAvg	0.88648	0.91378	0.78587	0.71204	0.94555	0.73666
	RF+Zhang	0.8726	0.92587	0.78862	0.70067	0.88525	0.84049
	RF+CpG	0.88984	0.93445	0.80915	0.73206	0.91506	0.82586
	RF+DNA	0.71013	0.76922	0.58211	0.38682	0.70861	0.71398
Ca25	DeepCpG+DNA	0.78507	0.85036	0.62519	0.47779	0.82632	0.67174
	DeepCpG+CpG	0.91343	0.95646	0.8446	0.78607	0.92505	0.88152
	DeepCpG	0.92432	0.96981	0.86604	0.81595	0.92706	0.91678
	XGBoost	0.916672	0.956839	0.839914	0.786057	0.925529	0.889488
	LightCpG	0.926202	0.962045	0.852419	0.803446	0.945416	0.867232
	RF Ours	0.911202	0.945569	0.809547	0.753754	0.957884	0.767934
	Deep Ours	0.898622	0.936602	0.77134	0.714139	0.964717	0.695771
	GBDT	0.924182	0.956273	0.841971	0.792549	0.957521	0.821863
	CpGAvg	0.85592	0.89919	0.66023	0.60894	0.97653	0.52457
	WinAvg	0.90545	0.93001	0.80907	0.75074	0.96176	0.75074
	RF+Zhang	0.89329	0.94022	0.81191	0.74032	0.90429	0.86307
	RF+CpG	0.90436	0.94528	0.82605	0.76079	0.92379	0.85097
	RF+DNA	0.74633	0.79922	0.60421	0.43828	0.75388	0.72558
