# Supplementary material for: LightCpG: a multi-view CpG sites detection on single-cell whole genome sequence data
Source: BMC Genomics. 2019 Apr 23;20:306. doi: 10.1186/s12864-019-5654-9 (PMC6480911; doi:10.1186/s12864-019-5654-9)
Supplement: Supplementary file 8 — The results of different methods using the HepG2 dataset. (XLSX 15 kb) [file 12864_2019_5654_MOESM8_ESM.xlsx]

## Sheet: Hep_result
		acc	auc	f1	mcc	tnr	tpr
Hep_21	CpGAvg	0.72989	0.79386	0.59107	0.45733	0.45643	0.93425
	DeepCpG	0.84217	0.92605	0.82285	0.68272	0.83101	0.8571
	DeepCpG CpG	0.82526	0.91063	0.8036	0.6482	0.81733	0.83587
	DeepCpG DNA	0.73184	0.79919	0.69025	0.45399	0.75665	0.69863
	XGBoost	0.795834	0.913769	0.796426	0.626986	0.933583	0.692854
	LightCpG	0.832131	0.922106	0.821744	0.675635	0.904501	0.778029
	RF Ours	0.824569	0.903146	0.795612	0.641964	0.798177	0.844299
	Deep Ours	0.808221	0.882378	0.771911	0.606836	0.845321	0.758596
	GBDT	0.816219	0.897902	0.786814	0.625381	0.792797	0.833729
	RF CpG	0.81372	0.90061	0.80023	0.63553	0.87235	0.76991
	RF DNA	0.65026	0.72327	0.64929	0.32723	0.75699	0.57051
	RF Zhang	0.81045	0.89562	0.798	0.63077	0.87544	0.76189
	WinAvg	0.77801	0.84408	0.73595	0.5448	0.72334	0.81886
Hep_22	CpGAvg	0.7482	0.81657	0.63555	0.49227	0.5121	0.92539
	DeepCpG	0.84018	0.92371	0.82155	0.67934	0.85812	0.82672
	DeepCpG CpG	0.8264	0.91051	0.80454	0.65	0.83334	0.8212
	DeepCpG DNA	0.72134	0.79109	0.68352	0.43539	0.7019	0.73594
	XGBoost	0.797167	0.915533	0.788862	0.629161	0.931744	0.704927
	LightCpG	0.834829	0.922711	0.815652	0.677726	0.898511	0.791181
	RF Ours	0.826026	0.904224	0.784706	0.638794	0.779624	0.85783
	Deep Ours	0.806071	0.885839	0.746472	0.593583	0.877385	0.702026
	GBDT	0.820469	0.901298	0.780258	0.628521	0.78377	0.845623
	RF CpG	0.81789	0.90206	0.79547	0.63869	0.85936	0.78882
	RF DNA	0.64306	0.70782	0.61742	0.29838	0.69894	0.6039
	RF Zhang	0.80997	0.89191	0.7885	0.62513	0.85962	0.77517
	WinAvg	0.78484	0.85074	0.74539	0.55935	0.73459	0.82256
Hep_23	CpGAvg	0.74703	0.82437	0.64519	0.50736	0.5132	0.93695
	DeepCpG	0.84081	0.92388	0.82817	0.68143	0.85595	0.82852
	DeepCpG CpG	0.82482	0.90947	0.80858	0.6477	0.82552	0.82426
	DeepCpG DNA	0.72264	0.79353	0.69682	0.44173	0.71119	0.73194
	XGBoost	0.800042	0.917999	0.799837	0.634268	0.935237	0.699224
	LightCpG	0.835128	0.924611	0.823975	0.680391	0.903344	0.784258
	RF Ours	0.826364	0.904825	0.797217	0.645408	0.799007	0.846765
	Deep Ours	0.813724	0.886953	0.779608	0.618442	0.845383	0.771269
	GBDT	0.821135	0.902182	0.791538	0.634933	0.794942	0.840668
	RF CpG	0.81471	0.89751	0.79888	0.63385	0.85835	0.78197
	RF DNA	0.64931	0.72026	0.64834	0.3245	0.75406	0.57069
	RF Zhang	0.81246	0.89537	0.80052	0.63483	0.87773	0.76348
	WinAvg	0.78077	0.84649	0.75215	0.55583	0.74225	0.81205
Hep_24	CpGAvg	0.744	0.82694	0.65074	0.50845	0.51856	0.93597
	DeepCpG	0.84136	0.92301	0.83239	0.68301	0.85648	0.82849
	DeepCpG CpG	0.82693	0.91049	0.81462	0.65264	0.82685	0.82699
	DeepCpG DNA	0.71808	0.78941	0.69614	0.43329	0.70217	0.73162
	XGBoost	0.793793	0.914059	0.793093	0.625266	0.936119	0.689807
	LightCpG	0.832924	0.922258	0.820518	0.67691	0.904608	0.780551
	RF Ours	0.826466	0.904275	0.796414	0.645312	0.803999	0.842881
	Deep Ours	0.81449	0.886178	0.781469	0.620346	0.83554	0.78568
	GBDT	0.820515	0.90113	0.789757	0.633328	0.798507	0.836596
	RF CpG	0.81785	0.90332	0.80901	0.6424	0.87046	0.77599
	RF DNA	0.65253	0.7241	0.6649	0.33442	0.77781	0.55282
	RF Zhang	0.81712	0.89797	0.80934	0.64237	0.87585	0.77037
	WinAvg	0.78951	0.85612	0.76785	0.57561	0.75689	0.8173
Hep_25	CpGAvg	0.74552	0.80392	0.61464	0.47323	0.49248	0.92288
	DeepCpG	0.84228	0.92493	0.8165	0.68038	0.85147	0.83584
	DeepCpG CpG	0.82725	0.91086	0.79752	0.64833	0.8256	0.82841
	DeepCpG DNA	0.71266	0.78334	0.67194	0.42022	0.71411	0.71164
	XGBoost	0.789774	0.906047	0.776877	0.612168	0.918011	0.704755
	LightCpG	0.826681	0.914629	0.802557	0.65915	0.883563	0.788969
	RF Ours	0.820701	0.89693	0.770481	0.623832	0.754877	0.864341
	Deep Ours	0.806729	0.879673	0.750228	0.593581	0.85888	0.728068
	GBDT	0.814337	0.893696	0.765852	0.612072	0.761617	0.849289
	RF CpG	0.81203	0.89502	0.8032	0.62895	0.85584	0.77645
	RF DNA	0.65211	0.71491	0.64738	0.3148	0.71255	0.60303
	RF Zhang	0.80829	0.88961	0.80203	0.62463	0.86647	0.76104
	WinAvg	0.78617	0.85167	0.73446	0.55607	0.7176	0.83423
Hep_26	CpGAvg	0.72828	0.80336	0.5999	0.47004	0.45963	0.94212
	DeepCpG	0.84321	0.92707	0.82992	0.68665	0.86316	0.82733
	DeepCpG CpG	0.82891	0.91272	0.81222	0.65612	0.83493	0.82411
	DeepCpG DNA	0.72473	0.79389	0.69061	0.44269	0.69321	0.74981
	XGBoost	0.78836	0.91134	0.79002	0.615568	0.933714	0.680308
	LightCpG	0.830271	0.921554	0.819437	0.672115	0.903236	0.776031
	RF Ours	0.823323	0.902692	0.794337	0.639552	0.800174	0.840532
	Deep Ours	0.8088	0.883527	0.775745	0.609108	0.833503	0.77557
	GBDT	0.815112	0.897821	0.78601	0.623466	0.829063	0.796343
	RF CpG	0.81898	0.89883	0.81585	0.64442	0.7739	0.87191
	RF DNA	0.65914	0.72502	0.67758	0.34149	0.55726	0.77878
	RF Zhang	0.81091	0.89487	0.81205	0.63396	0.88817	0.74512
	WinAvg	0.78425	0.851	0.75287	0.56172	0.81826	0.74152
