# Supplementary material for: LightCpG: a multi-view CpG sites detection on single-cell whole genome sequence data
Source: BMC Genomics. 2019 Apr 23;20:306. doi: 10.1186/s12864-019-5654-9 (PMC6480911; doi:10.1186/s12864-019-5654-9)
Supplement: Supplementary file 9 — The running time of different classifiers. (XLSX 12.8 kb) [file 12864_2019_5654_MOESM9_ESM.xlsx]

## Sheet: Time(s)
	Deep Ours	LightGBM（570）	XGBoost（570）	LightGBM（110）	XGBoost（110）	GBDT（110）	RF(500)
Hep_21	5180.24	40.0319	6.69206	10.1515	6.66396	250.497	2540.8
Hep_22	3396.08	26.892	4.3742	7.03669	4.37744	125.531	1641.7
Hep_23	2878.44	20.8519	3.68418	5.78245	3.6861	100.861	1389.8
Hep_24	2987.67	22.3461	3.71117	6.07794	3.71754	101.709	1330.4
Hep_25	5113.38	40.811	6.48359	10.2049	6.40771	202.788	2738.4
Hep_26	5277.49	41.9474	6.72147	10.5924	6.67686	213.409	2918.6
AVG	4138.89	32.1467	5.27778	8.30765	5.25494	165.799	2093.28
Ca_1	1457.55	14.627	2.2717	4.05327	2.26686	40.415	335.724
Ca_2	3661.6	35.3454	5.40582	9.60536	5.41213	136.605	963.755
Ca_3	2358.67	22.5551	3.57834	6.24911	3.57383	77.442	565.721
Ca_4	1849.58	18.5621	2.86398	4.98811	2.86605	56.644	376.57
Ca_5	2138.32	20.8881	3.29264	5.7851	3.3017	69.785	506.335
Ca_6	1101.94	11.2714	1.77692	3.11028	1.78415	28.348	258.706
Ca_7	1069.73	10.9767	1.68054	2.98408	1.68328	27.892	243.471
Ca_8	802.535	9.09113	1.32277	2.42761	1.32224	19.496	186.705
Ca_9	1324.2	13.5765	2.07739	3.63632	2.07569	37.108	287.629
Ca_10	1542.26	15.7215	2.42151	4.27538	2.42445	45.3	339.864
Ca_11	1015.07	10.9238	1.67251	3.00634	1.68088	27.131	250.268
Ca_12	2013.87	20.2472	3.09366	5.59818	3.09351	63.122	483.975
Ca_13	3805.45	36.9819	5.57514	10.0576	5.58266	137.426	993.466
Ca_14	1080.27	11.1434	1.7699	3.07799	1.77177	28.293	257.379
Ca_15	1383.19	14.1367	2.19735	3.88089	2.20028	40.685	340.504
Ca_16	5325.89	50.2563	7.34969	13.1982	7.36691	205.203	1289.58
Ca_17	586.36	6.7827	1.05256	1.78295	1.05636	10.91	140.861
Ca_18	2283.13	22.5259	3.46227	5.95439	3.46695	59.753	547.976
Ca_19	1814.61	17.5429	2.81828	4.76951	2.81851	51.893	422.928
Ca_20	2129.67	21.169	3.27383	5.68377	3.28022	61.21	493.725
Ca_21	1399.81	14.0966	2.22102	3.83772	2.2288	32.38	335.536
Ca_22	2196.38	22.0189	3.36653	5.77076	3.36866	59.991	508.725
Ca_23	1960.62	18.62	2.97649	5.12091	2.98512	48.84	447.271
Ca_24	1309.71	13.0233	2.07578	3.52877	2.07717	35.187	309.848
Ca_25	1628.42	16.2838	2.52428	4.32512	2.5261	38.806	364.958
AVG	1889.55	18.7347	2.88484	5.0683	2.88857	57.5946	450.059
